# Supplementary material for: The Divergence of Neandertal and Modern Human Y Chromosomes
Source: Am J Hum Genet. 2016 Apr 7;98(4):728–34. doi: 10.1016/j.ajhg.2016.02.023 (PMC4833433; doi:10.1016/j.ajhg.2016.02.023)
Supplement: Data S1. Regions passing Filter 1 [file mmc2.zip]

Archive with 1 entries (1 files):
- ajhg2064mmc2_V1.txt
