# Supplementary material for: The Divergence of Neandertal and Modern Human Y Chromosomes
Source: Am J Hum Genet. 2016 Apr 7;98(4):728–34. doi: 10.1016/j.ajhg.2016.02.023 (PMC4833433; doi:10.1016/j.ajhg.2016.02.023)
Supplement: Data S2. Regions passing Filter 2 [file mmc3.zip › ajhg2064mmc3_V1.txt]

Y	2654936	2654937
Y	2654938	2654939
Y	2654941	2655744
Y	2655745	2655749
Y	2658037	2658038
Y	2658041	2658165
Y	2658166	2658167
Y	2709498	2709795
Y	2709869	2709870
Y	2709871	2710117
Y	2710118	2710120
Y	2710121	2710122
Y	2710151	2710291
Y	2710293	2710295
Y	2710349	2710350
Y	2710351	2710352
Y	2710353	2710406
Y	2712024	2712026
Y	2712028	2712114
Y	2712132	2712133
Y	2712134	2712136
Y	2712137	2712138
Y	2712144	2712145
Y	2712150	2712151
Y	2712153	2712413
Y	2712414	2712415
Y	2713659	2713660
Y	2713661	2713662
Y	2713664	2713884
Y	2722519	2722814
Y	2733003	2733004
Y	2733008	2733383
Y	2734719	2734720
Y	2734722	2734773
Y	2734777	2734814
Y	2734815	2734816
Y	2734821	2734822
Y	2734824	2735077
Y	2735078	2735080
Y	2751325	2751326
Y	2751327	2751442
Y	2751443	2751447
Y	2751536	2751537
Y	2751538	2751634
Y	2821954	2821955
Y	2821956	2822033
Y	2822034	2822132
Y	2822133	2822136
Y	2829078	2829153
Y	2829154	2829726
Y	2843101	2843102
Y	2843104	2843359
Y	2843360	2843364
Y	2843479	2843480
Y	2843481	2843713
Y	2844744	2844746
Y	2844747	2844758
Y	2844759	2844777
Y	2844799	2844939
Y	2845945	2845946
Y	2845948	2845949
Y	2845950	2846172
Y	2846173	2846178
Y	2846179	2846181
Y	2846793	2846795
Y	2846796	2846833
Y	2846834	2846836
Y	2846837	2847005
Y	2847006	2847008
Y	2847030	2847031
Y	2847032	2847089
Y	2847092	2847093
Y	2847097	2848008
Y	2848009	2848011
Y	2848027	2848165
Y	2848166	2848167
Y	2863149	2863194
Y	2863195	2863197
Y	6114346	6114380
Y	6115322	6115323
Y	6115324	6115482
Y	6115483	6115485
Y	6134793	6134794
Y	6134795	6134885
Y	6135024	6135232
Y	6135233	6135234
Y	6136195	6136315
Y	6172503	6172591
Y	6172593	6172594
Y	6172595	6172596
Y	6364634	6364635
Y	6364637	6364685
Y	6364686	6364689
Y	6657262	6657375
Y	6657376	6657377
Y	6734029	6734030
Y	6734031	6734100
Y	6734101	6734102
Y	6734103	6734104
Y	6734172	6734212
Y	6734214	6734215
Y	6735996	6736621
Y	6736624	6736626
Y	6736730	6736733
Y	6736734	6737060
Y	6737917	6738113
Y	6738114	6738116
Y	6738117	6738118
Y	6738119	6738204
Y	6738205	6738206
Y	6738207	6738208
Y	6740497	6740501
Y	6740502	6740754
Y	6893035	6893279
Y	6893281	6893282
Y	6910903	6910904
Y	6910906	6910970
Y	6910971	6910972
Y	6910974	6910976
Y	6910985	6910986
Y	6910987	6910988
Y	6911027	6911030
Y	6911031	6911035
Y	6911036	6911258
Y	6931816	6931817
Y	6931818	6931820
Y	6931821	6932304
Y	6932305	6932308
Y	6938151	6938154
Y	6938155	6938305
Y	6938306	6938396
Y	6938397	6938400
Y	6938410	6938481
Y	6938482	6938483
Y	6938484	6938486
Y	6938670	6938821
Y	6938825	6938826
Y	6938845	6938853
Y	6938854	6938855
Y	6938856	6938986
Y	6938987	6938988
Y	6938989	6938990
Y	6939476	6939477
Y	6939478	6939693
Y	6939714	6939715
Y	6939716	6939914
Y	6939915	6939916
Y	6942558	6942559
Y	6942560	6942695
Y	6942696	6942697
Y	6942699	6942700
Y	6948636	6948959
Y	6953862	6953936
Y	6953937	6953971
Y	6953990	6953993
Y	6953996	6953998
Y	6953999	6954000
Y	6954001	6954003
Y	6954004	6954005
Y	6954007	6954009
Y	6954011	6954012
Y	6954029	6954136
Y	6954137	6954140
Y	6954255	6954379
Y	6954381	6954555
Y	6955255	6955259
Y	6955260	6955551
Y	6955552	6955555
Y	6957958	6958326
Y	6958327	6958329
Y	6959392	6959647
Y	6959648	6959650
Y	6974492	6974495
Y	6974496	6974535
Y	6974538	6974541
Y	6974543	6974555
Y	6974556	6974595
Y	6974596	6974599
Y	7171874	7171875
Y	7171876	7171877
Y	7171879	7171975
Y	7171976	7171977
Y	7171987	7171988
Y	7171990	7172240
Y	7177949	7177951
Y	7177952	7177953
Y	7177954	7178057
Y	7193815	7193816
Y	7193817	7194063
Y	7194064	7194068
Y	7194069	7194070
Y	7194074	7194197
Y	7194198	7194202
Y	7209027	7209156
Y	7209157	7209161
Y	7224055	7224314
Y	7224316	7224319
Y	7224322	7224371
Y	7235316	7235317
Y	7235318	7235436
Y	7235439	7235440
Y	7235447	7235450
Y	7235452	7235577
Y	7235579	7235581
Y	7239789	7239790
Y	7239791	7239793
Y	7239794	7239887
Y	7239888	7239889
Y	7314275	7314323
Y	7314324	7314325
Y	7335935	7335938
Y	7335939	7336019
Y	7344244	7344245
Y	7344247	7344351
Y	7344352	7344356
Y	7518872	7518873
Y	7518875	7518981
Y	7529196	7529197
Y	7529198	7529267
Y	7529268	7529269
Y	7529270	7529272
Y	7539802	7539804
Y	7539806	7539890
Y	7539891	7539892
Y	7540014	7540016
Y	7540017	7540026
Y	7540027	7540111
Y	7540497	7540498
Y	7540499	7540551
Y	7540552	7540553
Y	7540700	7540859
Y	7543400	7543401
Y	7543403	7543465
Y	7543466	7543469
Y	7544008	7544010
Y	7544012	7544099
Y	7544100	7544101
Y	7544102	7544103
Y	7555797	7555962
Y	7555964	7555967
Y	7556049	7556052
Y	7556053	7556194
Y	7556195	7556205
Y	7556206	7556322
Y	7556323	7556327
Y	7556460	7556463
Y	7556464	7556625
Y	7556626	7556629
Y	7557196	7557198
Y	7557199	7557200
Y	7557201	7557279
Y	7557280	7557284
Y	7557312	7557314
Y	7557315	7557443
Y	7557444	7557447
Y	7580970	7581061
Y	7581162	7581163
Y	7581164	7581228
Y	7581229	7581230
Y	7581232	7581233
Y	7589824	7589892
Y	7589912	7590006
Y	7590008	7590076
Y	7597334	7597337
Y	7597338	7597592
Y	7597731	7597733
Y	7597734	7597909
Y	7597911	7597913
Y	7617437	7617438
Y	7617439	7617442
Y	7617443	7617515
Y	7617517	7617518
Y	7632205	7632298
Y	7632299	7632302
Y	7644537	7644539
Y	7644540	7644541
Y	7644542	7644582
Y	7644583	7644587
Y	7644724	7644725
Y	7644726	7644727
Y	7644729	7644789
Y	7644790	7644791
Y	7644792	7644793
Y	7754922	7754923
Y	7754925	7754993
Y	7754994	7754996
Y	7778201	7778202
Y	7778205	7778232
Y	7778233	7778235
Y	7797537	7797538
Y	7797540	7797573
Y	7800871	7800873
Y	7800874	7800990
Y	7800992	7800994
Y	7801016	7801017
Y	7801019	7801020
Y	7801021	7801090
Y	7937931	7937934
Y	7937936	7938031
Y	8002145	8002205
Y	8002208	8002209
Y	8011906	8011907
Y	8011909	8011967
Y	8108930	8109019
Y	8109020	8109021
Y	8109022	8109023
Y	8113355	8113356
Y	8113357	8113478
Y	8113479	8113482
Y	8113575	8113676
Y	8113678	8113681
Y	8119811	8119814
Y	8119815	8119829
Y	8119829	8119865
Y	8119866	8119867
Y	8119868	8119869
Y	8132528	8132532
Y	8132533	8132657
Y	8132661	8132662
Y	8132774	8132776
Y	8132779	8132822
Y	8132823	8132824
Y	8132826	8132827
Y	8133321	8133417
Y	8133419	8133421
Y	8144544	8144629
Y	8144629	8144665
Y	8145146	8145149
Y	8145150	8145239
Y	8145252	8145256
Y	8145257	8145258
Y	8145259	8145260
Y	8259184	8259188
Y	8259189	8259201
Y	8259202	8259254
Y	8766201	8766246
Y	8766247	8766248
Y	8766249	8766250
Y	8775175	8775180
Y	8775181	8775263
Y	8775264	8775265
Y	8777953	8778130
Y	8778131	8778132
Y	8780022	8780023
Y	8780025	8780131
Y	8780132	8780135
Y	8783728	8783731
Y	8783732	8783847
Y	8784003	8784004
Y	8784005	8784055
Y	8784056	8784059
Y	8794935	8794936
Y	8794937	8794938
Y	8794940	8794991
Y	8794992	8794996
Y	8805767	8805770
Y	8805771	8805841
Y	9004206	9004207
Y	9004208	9004209
Y	9004211	9004301
Y	9004303	9004305
Y	9005120	9005121
Y	9005122	9005123
Y	9005125	9005255
Y	9096615	9096617
Y	9096618	9096619
Y	9096620	9096662
Y	9096663	9096665
Y	9096666	9096667
Y	9134613	9134616
Y	9134618	9134656
Y	9140483	9140484
Y	9140485	9140559
Y	9144931	9145017
Y	9145021	9145022
Y	9148752	9148754
Y	9148755	9148756
Y	9148757	9148960
Y	9148971	9148973
Y	9148974	9149078
Y	9149422	9149424
Y	9149426	9149690
Y	9149691	9149710
Y	9149711	9149726
Y	9149727	9149744
Y	9149745	9149780
Y	9149781	9149783
Y	9150113	9150208
Y	9150209	9150210
Y	9150247	9150382
Y	9150384	9150386
Y	9150653	9150656
Y	9150657	9150733
Y	9150735	9150736
Y	9150802	9150804
Y	9150805	9150877
Y	9150879	9150880
Y	9151152	9151279
Y	9151329	9151431
Y	9154472	9154476
Y	9154477	9154724
Y	9156528	9156638
Y	9160344	9160534
Y	9386173	9386174
Y	9386176	9386177
Y	9386178	9386270
Y	9386271	9386287
Y	9386790	9386792
Y	9386793	9386928
Y	9386930	9386933
Y	9386939	9386940
Y	9386941	9387047
Y	9387072	9387076
Y	9387077	9387134
Y	9387135	9387138
Y	9387139	9387559
Y	9387560	9387564
Y	9387600	9387649
Y	9387652	9387653
Y	9388097	9388234
Y	9448226	9448227
Y	9448228	9448320
Y	9448406	9448407
Y	9448409	9448533
Y	9449095	9449097
Y	9449098	9449109
Y	9449110	9449226
Y	9454746	9454747
Y	9454751	9454849
Y	9458210	9458212
Y	9458213	9458214
Y	9458215	9458292
Y	9458295	9458296
Y	9458808	9458810
Y	9458812	9458908
Y	9458909	9458912
Y	9461323	9461370
Y	9477761	9477769
Y	9477773	9477815
Y	9477816	9477819
Y	9499629	9499685
Y	9499686	9499687
Y	9502899	9502902
Y	9502903	9502992
Y	9744042	9744043
Y	9744044	9744046
Y	9744047	9744214
Y	9744215	9744216
Y	9745158	9745159
Y	9745160	9745276
Y	9745508	9745509
Y	9745510	9745512
Y	9745513	9745600
Y	9745645	9745646
Y	9745646	9745746
Y	9831418	9831492
Y	9831493	9831495
Y	9860327	9860328
Y	9860329	9860331
Y	9860332	9860465
Y	9860467	9860469
Y	9860961	9861075
Y	9861075	9861099
Y	9861102	9861103
Y	9868043	9868045
Y	9868047	9868124
Y	9868147	9868148
Y	9868149	9868249
Y	9868252	9868253
Y	9871177	9871178
Y	9871181	9871257
Y	9904886	9904890
Y	9904891	9905180
Y	9905238	9905239
Y	9905240	9905241
Y	9905243	9905358
Y	9905359	9905363
Y	9905365	9905367
Y	9905368	9905593
Y	9905594	9905597
Y	9906093	9906257
Y	9906259	9906262
Y	9906354	9906356
Y	9906357	9906457
Y	9906458	9906462
Y	9906516	9906518
Y	9906519	9906604
Y	9906605	9906609
Y	9967953	9968058
Y	9968059	9968065
Y	9968066	9968078
Y	9968079	9968107
Y	9968109	9968112
Y	10009141	10009142
Y	10009144	10009232
Y	10010214	10010227
Y	10010228	10010287
Y	10010288	10010319
Y	10010320	10010321
Y	10011602	10011603
Y	10011604	10011609
Y	10013461	10013491
Y	10013492	10013498
Y	10013499	10013500
Y	10013539	10013540
Y	10013542	10013543
Y	10013546	10013578
Y	10013579	10013582
Y	10028043	10028083
Y	10028085	10028102
Y	10028103	10028108
Y	10028163	10028164
Y	10028166	10028167
Y	10028197	10028198
Y	10028199	10028212
Y	10028213	10028216
Y	10028217	10028236
Y	10028237	10028250
Y	10028252	10028265
Y	10028266	10028275
Y	10028276	10028279
Y	10028406	10028407
Y	10028408	10028509
Y	10028510	10028512
Y	10028836	10028837
Y	10028838	10028847
Y	10028848	10029128
Y	10029129	10029131
Y	10029153	10029154
Y	10029155	10029157
Y	10029158	10029162
Y	10029163	10029173
Y	10029174	10029177
Y	10029380	10029383
Y	10029390	10029392
Y	10029393	10029394
Y	10029396	10029398
Y	10029442	10029443
Y	10029444	10029446
Y	10029447	10029465
Y	10029466	10029472
Y	10029473	10029484
Y	10029485	10029486
Y	10029487	10029488
Y	10029492	10029495
Y	10029498	10029512
Y	10029513	10029519
Y	10029520	10029523
Y	10029524	10029609
Y	10029610	10029615
Y	10029616	10029622
Y	10029623	10029628
Y	10029629	10029641
Y	10029645	10029647
Y	10029696	10029697
Y	10029702	10029710
Y	10029711	10029712
Y	10029713	10029717
Y	10029877	10029881
Y	10029882	10029954
Y	10033851	10033884
Y	10033891	10033893
Y	10033895	10033896
Y	10033902	10033931
Y	10033936	10033969
Y	10034026	10034027
Y	10034028	10034030
Y	10034031	10034055
Y	10034056	10034058
Y	10034059	10034075
Y	10034076	10034098
Y	10037733	10037735
Y	10037736	10037739
Y	10037740	10037744
Y	10037745	10037752
Y	10037754	10037757
Y	10037781	10037783
Y	10037787	10037789
Y	10037791	10037792
Y	10037902	10037907
Y	10037909	10037911
Y	13198284	13198285
Y	13198289	13198427
Y	13198429	13198430
Y	13198525	13198528
Y	13198529	13198556
Y	13198557	13198655
Y	13198656	13198658
Y	13198659	13198660
Y	13212526	13212560
Y	13212561	13212564
Y	13458919	13458922
Y	13458923	13458966
Y	13458967	13458969
Y	13459136	13459137
Y	13459139	13459161
Y	13459162	13459175
Y	13462368	13462371
Y	13462372	13462420
Y	13462421	13462423
Y	13462537	13462596
Y	13462597	13462600
Y	13462601	13462618
Y	13462619	13462627
Y	13462776	13462827
Y	13462828	13462842
Y	13462843	13462857
Y	13462858	13462879
Y	13462880	13462992
Y	13462997	13462998
Y	13463031	13463034
Y	13463035	13463041
Y	13463042	13463047
Y	13463048	13463081
Y	13463082	13463098
Y	13463099	13463102
Y	13463104	13463144
Y	13463145	13463146
Y	13463147	13463155
Y	13463156	13463165
Y	13463166	13463182
Y	13463184	13463213
Y	13463214	13463225
Y	13463227	13463251
Y	13463346	13463347
Y	13463348	13463359
Y	13463360	13463394
Y	13463395	13463396
Y	13463481	13463484
Y	13463485	13463541
Y	13463542	13463543
Y	13463545	13463546
Y	13463547	13463550
Y	13463552	13463566
Y	13463567	13463585
Y	13463586	13463588
Y	13463589	13463596
Y	13463598	13463603
Y	13463604	13463607
Y	13463608	13463613
Y	13463616	13463618
Y	13463619	13463629
Y	13463632	13463636
Y	13463637	13463638
Y	13463639	13463642
Y	13463950	13463958
Y	13470353	13470355
Y	13470356	13470368
Y	13470369	13470377
Y	13470378	13470379
Y	13470380	13470385
Y	13470386	13470393
Y	13470394	13470407
Y	13470409	13470410
Y	13470637	13470638
Y	13470641	13470642
Y	13470643	13470648
Y	13470649	13470653
Y	13470654	13470655
Y	13470666	13470667
Y	13470734	13470735
Y	13470736	13470744
Y	13470745	13470747
Y	13470748	13470751
Y	13470956	13470957
Y	13470958	13470964
Y	13470965	13470976
Y	13470980	13470981
Y	13470982	13470985
Y	13471047	13471053
Y	13471054	13471060
Y	13471063	13471154
Y	13471171	13471195
Y	13471196	13471212
Y	13471213	13471231
Y	13471233	13471235
Y	13471275	13471322
Y	13471325	13471391
Y	13471392	13471395
Y	13471554	13471556
Y	13471557	13471625
Y	13471627	13471629
Y	13471667	13471669
Y	13471670	13471722
Y	13471723	13471725
Y	13471726	13471730
Y	13471808	13471809
Y	13471811	13471829
Y	13471830	13471835
Y	13471836	13471840
Y	13472012	13472017
Y	13473039	13473040
Y	13473042	13473043
Y	13473044	13473048
Y	13473049	13473059
Y	13473060	13473065
Y	13477040	13477041
Y	13477042	13477060
Y	13477061	13477065
Y	13477066	13477071
Y	13477072	13477079
Y	13477080	13477082
Y	13477083	13477094
Y	13477095	13477111
Y	13477157	13477160
Y	13477161	13477178
Y	13477179	13477180
Y	13477181	13477196
Y	13477197	13477206
Y	13477207	13477219
Y	13477220	13477229
Y	13477336	13477339
Y	13477340	13477379
Y	13477380	13477423
Y	13477424	13477568
Y	13477569	13477598
Y	13477599	13477605
Y	13477606	13477613
Y	13477666	13477678
Y	13477679	13477681
Y	13477688	13477691
Y	13477692	13477757
Y	13477758	13477782
Y	13477783	13477785
Y	13477839	13477840
Y	13477841	13477886
Y	13477906	13477937
Y	13477938	13477940
Y	13477941	13477987
Y	13478017	13478018
Y	13478021	13478033
Y	13478119	13478123
Y	13478124	13478132
Y	13478134	13478138
Y	13478139	13478157
Y	13478158	13478166
Y	13478200	13478210
Y	13478211	13478218
Y	13478219	13478222
Y	13478223	13478238
Y	13478242	13478243
Y	13478244	13478245
Y	13478246	13478253
Y	13478254	13478257
Y	13478260	13478265
Y	13478269	13478271
Y	13478575	13478582
Y	13478583	13478612
Y	13478613	13478618
Y	13478619	13478634
Y	13478635	13478641
Y	13478642	13478653
Y	13487756	13487762
Y	13487763	13487777
Y	13487778	13487779
Y	13487847	13487848
Y	13487850	13487868
Y	13487870	13487871
Y	13487969	13487970
Y	13487971	13487972
Y	13487973	13487979
Y	13487980	13487982
Y	13488028	13488029
Y	13488030	13488100
Y	13488101	13488105
Y	13488106	13488108
Y	13488109	13488129
Y	13488132	13488133
Y	13488134	13488140
Y	13488142	13488143
Y	13488458	13488485
Y	13488486	13488500
Y	13488558	13488562
Y	13488563	13488569
Y	13488570	13488588
Y	13488589	13488597
Y	13488598	13488599
Y	13488601	13488617
Y	13488618	13488620
Y	13488622	13488626
Y	13488627	13488641
Y	13488642	13488648
Y	13488649	13488653
Y	13488654	13488670
Y	13488671	13488675
Y	13488702	13488703
Y	13488704	13488708
Y	13488709	13488714
Y	13488716	13488728
Y	13488730	13488731
Y	13488795	13488802
Y	13488803	13488813
Y	13488815	13488819
Y	13488820	13488826
Y	13488828	13488831
Y	13488832	13488835
Y	13489387	13489388
Y	13489406	13489408
Y	13489411	13489412
Y	13489887	13489889
Y	13489892	13489900
Y	13489901	13489908
Y	13489971	13489973
Y	13489974	13489980
Y	13496314	13496415
Y	13500554	13500555
Y	13500556	13500557
Y	13500559	13500603
Y	13500604	13500662
Y	13500663	13500666
Y	13505491	13505492
Y	13505495	13505587
Y	13505608	13505611
Y	13505612	13505665
Y	13505668	13505670
Y	13506528	13506529
Y	13506530	13506531
Y	13506532	13506561
Y	13506562	13506669
Y	13506670	13506671
Y	13537280	13537294
Y	13537301	13537302
Y	13537313	13537314
Y	13537315	13537368
Y	13537369	13537370
Y	13537372	13537374
Y	13537377	13537379
Y	13537382	13537391
Y	13537392	13537456
Y	13537457	13537458
Y	13537459	13537460
Y	13541224	13541225
Y	13541227	13541231
Y	13541232	13541252
Y	13541293	13541296
Y	13541341	13541373
Y	13568291	13568358
Y	13574285	13574288
Y	13574290	13574356
Y	13574357	13574359
Y	13622643	13622644
Y	13622645	13622646
Y	13622647	13622703
Y	13622704	13622705
Y	14043408	14043411
Y	14043412	14043464
Y	14043465	14043470
Y	14043471	14043578
Y	14043717	14043719
Y	14043720	14043764
Y	14043765	14043769
Y	14043795	14043868
Y	14043869	14043872
Y	14044230	14044344
Y	14077728	14077730
Y	14077731	14077964
Y	14077970	14077972
Y	14077973	14078214
Y	14088660	14088662
Y	14088663	14088757
Y	14088758	14088760
Y	14088817	14088818
Y	14088819	14089123
Y	14089126	14089127
Y	14089187	14089408
Y	14089409	14089947
Y	14089961	14089962
Y	14089963	14090112
Y	14090113	14090114
Y	14090115	14090117
Y	14090143	14090389
Y	14090392	14090393
Y	14090397	14090450
Y	14090593	14090597
Y	14090598	14090745
Y	14090746	14090748
Y	14090816	14090817
Y	14090818	14090819
Y	14090820	14090942
Y	14090979	14090981
Y	14090983	14091048
Y	14091049	14091050
Y	14091153	14091157
Y	14091158	14091208
Y	14091238	14091239
Y	14091241	14091636
Y	14091637	14091638
Y	14091740	14091741
Y	14091742	14091744
Y	14091745	14091919
Y	14091976	14091979
Y	14091981	14092082
Y	14092126	14092195
Y	14092295	14092296
Y	14092298	14092299
Y	14092300	14092391
Y	14092392	14092393
Y	14092399	14092400
Y	14092401	14092445
Y	14092446	14092450
Y	14092489	14092490
Y	14092491	14092492
Y	14092493	14092631
Y	14092632	14092633
Y	14092634	14092636
Y	14092646	14092802
Y	14092804	14092806
Y	14092823	14092825
Y	14092826	14092827
Y	14092828	14092989
Y	14092990	14092992
Y	14093089	14093091
Y	14093092	14093160
Y	14093164	14093222
Y	14093270	14093663
Y	14093669	14093779
Y	14099549	14099550
Y	14099552	14099935
Y	14099945	14100020
Y	14100047	14100048
Y	14100049	14100147
Y	14100148	14100150
Y	14100198	14100276
Y	14100277	14100288
Y	14100289	14100291
Y	14100438	14100439
Y	14100440	14100514
Y	14100515	14100516
Y	14106193	14106195
Y	14106196	14106447
Y	14106547	14106548
Y	14106549	14106634
Y	14106635	14106636
Y	14106681	14106682
Y	14106683	14106684
Y	14106685	14106842
Y	14106843	14107015
Y	14107016	14107020
Y	14107113	14107334
Y	14107540	14107541
Y	14107542	14107544
Y	14107545	14107662
Y	14107663	14107666
Y	14107681	14107683
Y	14107684	14107796
Y	14107797	14107801
Y	14107824	14108005
Y	14108006	14108007
Y	14108008	14108010
Y	14108072	14108073
Y	14108075	14108076
Y	14108077	14108127
Y	14108141	14108188
Y	14108189	14108190
Y	14127078	14127082
Y	14127083	14127116
Y	14186009	14186011
Y	14186012	14186028
Y	14186029	14186034
Y	14186035	14186041
Y	14186043	14186045
Y	14186046	14186047
Y	14195121	14195175
Y	14195176	14195178
Y	14342382	14342383
Y	14342386	14342435
Y	14342436	14342439
Y	14373053	14373196
Y	14373197	14373198
Y	14374613	14374614
Y	14374615	14374617
Y	14374618	14374941
Y	14374942	14374943
Y	14374944	14374945
Y	14378567	14378571
Y	14378572	14378653
Y	14378654	14378656
Y	14378657	14378658
Y	14378675	14378676
Y	14378677	14378678
Y	14378679	14378819
Y	14393300	14393352
Y	14393353	14393356
Y	14411662	14411705
Y	14411706	14411707
Y	14411708	14411710
Y	14430507	14430631
Y	14443264	14443265
Y	14443267	14443354
Y	14443355	14443357
Y	14443358	14443359
Y	14443543	14443685
Y	14443686	14443688
Y	14460521	14460522
Y	14460525	14460779
Y	14461809	14461909
Y	14461910	14461911
Y	14461912	14461948
Y	14461984	14461988
Y	14461989	14462144
Y	14462145	14462149
Y	14467765	14467861
Y	14467862	14467864
Y	14467906	14468311
Y	14468312	14468314
Y	14475385	14475609
Y	14475610	14475613
Y	14482867	14482868
Y	14482870	14482920
Y	14482941	14483205
Y	14483206	14483207
Y	14486538	14486798
Y	14486834	14486888
Y	14487929	14487930
Y	14487931	14488045
Y	14488046	14488047
Y	14491496	14491498
Y	14491500	14491698
Y	14491699	14491700
Y	14494090	14494134
Y	14494184	14494185
Y	14494187	14494266
Y	14494267	14494268
Y	14494891	14494892
Y	14494893	14494894
Y	14494895	14494987
Y	14494998	14494999
Y	14495000	14495108
Y	14495109	14495111
Y	14495996	14495997
Y	14495998	14495999
Y	14496000	14496109
Y	14496110	14496114
Y	14496142	14496143
Y	14496144	14496295
Y	14496297	14496299
Y	14498708	14498709
Y	14498710	14498711
Y	14498712	14498785
Y	14498786	14498788
Y	14498851	14498853
Y	14498854	14499072
Y	14499097	14499248
Y	14518208	14518252
Y	14518253	14518254
Y	14518293	14518402
Y	14518403	14518459
Y	14518460	14518462
Y	14518485	14518486
Y	14518487	14518571
Y	14518572	14518609
Y	14518610	14518613
Y	14518660	14518662
Y	14518663	14518863
Y	14519105	14519109
Y	14519110	14519112
Y	14519113	14519121
Y	14519133	14519143
Y	14519144	14519154
Y	14519155	14519169
Y	14519170	14519191
Y	14531999	14532000
Y	14532002	14532066
Y	14532067	14532140
Y	14532141	14532165
Y	14532166	14532241
Y	14548544	14548545
Y	14548546	14548591
Y	14551869	14551870
Y	14551872	14552015
Y	14552018	14552020
Y	14555001	14555003
Y	14555004	14555212
Y	14556490	14556491
Y	14556492	14556493
Y	14556494	14556571
Y	14556573	14556574
Y	14556575	14556576
Y	14556578	14556703
Y	14556704	14556708
Y	14567955	14568085
Y	14600111	14600187
Y	14600188	14600191
Y	14600240	14600366
Y	14619012	14619013
Y	14619015	14619266
Y	14639110	14639111
Y	14639112	14639144
Y	14639145	14639147
Y	14653101	14653104
Y	14653105	14653161
Y	14653162	14653166
Y	14654998	14654999
Y	14655000	14655055
Y	14655056	14655057
Y	14655058	14655059
Y	14708293	14708296
Y	14708297	14708355
Y	14747986	14747989
Y	14747990	14748048
Y	14797881	14797940
Y	14797941	14797942
Y	14797944	14797945
Y	14821346	14821541
Y	14821542	14821545
Y	14832529	14832532
Y	14832533	14832741
Y	14834021	14834022
Y	14834026	14834229
Y	14834230	14834231
Y	14834233	14834234
Y	14837033	14837034
Y	14837036	14837037
Y	14837038	14837235
Y	14838475	14838476
Y	14838477	14838792
Y	14838793	14838795
Y	14847477	14847478
Y	14847479	14847622
Y	14847623	14847625
Y	14847861	14847863
Y	14847864	14848015
Y	14848016	14848018
Y	14848038	14848041
Y	14848042	14848163
Y	14848396	14848398
Y	14848399	14848496
Y	14848497	14848501
Y	14850096	14850097
Y	14850098	14850265
Y	14850266	14850270
Y	14851439	14851441
Y	14851443	14851608
Y	14869093	14869094
Y	14869097	14869411
Y	14870387	14870390
Y	14870392	14870418
Y	14870419	14870453
Y	14870454	14870459
Y	14870460	14870585
Y	14870587	14870588
Y	14872395	14872606
Y	14872608	14872609
Y	14883016	14883017
Y	14883018	14883058
Y	14885419	14885421
Y	14885422	14885423
Y	14885424	14885671
Y	14885694	14885696
Y	14885697	14885902
Y	14885903	14885905
Y	14887317	14887321
Y	14887322	14887435
Y	14887436	14887437
Y	14887438	14887439
Y	14887463	14887464
Y	14887465	14887563
Y	14888563	14888564
Y	14888567	14888640
Y	14888641	14888642
Y	14888643	14888644
Y	14888714	14888715
Y	14888716	14888717
Y	14888719	14888826
Y	14888827	14888828
Y	14888830	14888831
Y	14889950	14890009
Y	14890011	14890013
Y	14890023	14890024
Y	14890025	14890189
Y	14890190	14890194
Y	14890195	14890268
Y	14890269	14890271
Y	14890537	14890540
Y	14890541	14890726
Y	14891452	14891453
Y	14891455	14891456
Y	14891457	14891617
Y	14891618	14891622
Y	14898147	14898148
Y	14898149	14898178
Y	14898179	14898180
Y	14898191	14898192
Y	14898193	14898260
Y	14898262	14898263
Y	14898481	14898483
Y	14898484	14898542
Y	14898555	14898558
Y	14898559	14898651
Y	14898670	14898672
Y	14898673	14898674
Y	14898675	14898748
Y	14898751	14898753
Y	14902362	14902518
Y	14902519	14902520
Y	14903472	14903532
Y	14903533	14903534
Y	14904901	14904904
Y	14904906	14905211
Y	14905212	14905216
Y	14922128	14922251
Y	14922252	14922253
Y	14922573	14922574
Y	14922575	14922764
Y	14922765	14922767
Y	14922768	14922769
Y	14923475	14923476
Y	14923477	14923478
Y	14923479	14923548
Y	14923567	14923571
Y	14923572	14923692
Y	14923695	14923697
Y	14924754	14924757
Y	14924758	14925006
Y	14925008	14925011
Y	14928030	14928031
Y	14928032	14928288
Y	14928290	14928291
Y	14930265	14930267
Y	14930270	14930580
Y	14930584	14930585
Y	14945555	14945558
Y	14945559	14945681
Y	14945682	14945683
Y	14945684	14945686
Y	14945696	14945697
Y	14945700	14945822
Y	14949835	14949837
Y	14949838	14949839
Y	14949840	14949950
Y	14949951	14949952
Y	14949990	14949992
Y	14949995	14950085
Y	14951776	14951777
Y	14951778	14951779
Y	14951780	14952465
Y	14952560	14952561
Y	14952563	14952624
Y	14952625	14952626
Y	14952965	14952968
Y	14952970	14953086
Y	14953087	14953089
Y	14953090	14953091
Y	14954156	14954157
Y	14954158	14954439
Y	14954442	14954443
Y	14954870	14954871
Y	14954872	14954873
Y	14954875	14954956
Y	14954957	14954961
Y	14954982	14955146
Y	14955147	14955149
Y	14958253	14958308
Y	14958309	14958520
Y	14958521	14958524
Y	14958817	14958820
Y	14958822	14959103
Y	14959104	14959107
Y	14959141	14959143
Y	14959144	14959145
Y	14959146	14959344
Y	14968245	14968400
Y	14968433	14968526
Y	14968553	14968792
Y	14968793	14968796
Y	14969482	14969649
Y	14971152	14971153
Y	14971155	14971156
Y	14971157	14971256
Y	14971258	14971259
Y	14971263	14971402
Y	15016754	15016756
Y	15016757	15016990
Y	15017569	15017732
Y	15017733	15017819
Y	15017820	15017822
Y	15019334	15019336
Y	15019337	15019524
Y	15019528	15019529
Y	15021238	15021239
Y	15021240	15021447
Y	15021449	15021451
Y	15023664	15023667
Y	15023668	15023902
Y	15023903	15023904
Y	15023906	15023908
Y	15023909	15023981
Y	15023982	15023984
Y	15023985	15023986
Y	15024514	15024516
Y	15024518	15024823
Y	15024824	15024826
Y	15024856	15024857
Y	15024858	15024860
Y	15024861	15024990
Y	15025551	15025554
Y	15025555	15025753
Y	15025754	15025864
Y	15025865	15025868
Y	15026458	15026461
Y	15026462	15026671
Y	15026672	15026673
Y	15026810	15026910
Y	15026911	15026914
Y	15026917	15026918
Y	15026920	15027170
Y	15027171	15027174
Y	15027467	15027469
Y	15027470	15027742
Y	15027759	15027762
Y	15027763	15027952
Y	15027954	15027955
Y	15028134	15028136
Y	15028138	15028356
Y	15028357	15028358
Y	15028386	15028387
Y	15028388	15028604
Y	15028605	15028606
Y	15028607	15028608
Y	15028783	15028784
Y	15028785	15029013
Y	15029014	15029017
Y	15029184	15029187
Y	15029188	15029252
Y	15029253	15029255
Y	15029296	15029299
Y	15029300	15029333
Y	15029334	15029393
Y	15029394	15029492
Y	15029965	15029968
Y	15029970	15030054
Y	15030055	15030059
Y	15030060	15030094
Y	15030095	15030098
Y	15062677	15062717
Y	15263457	15263498
Y	15274046	15274049
Y	15274050	15274119
Y	15274120	15274122
Y	15282607	15282715
Y	15282716	15282718
Y	15342636	15342653
Y	15342664	15342783
Y	15342784	15342785
Y	15343074	15343077
Y	15343078	15343294
Y	15361636	15361639
Y	15361640	15361713
Y	15362810	15362811
Y	15362813	15363034
Y	15363035	15363037
Y	15363038	15363039
Y	15364962	15365036
Y	15365038	15365040
Y	15369506	15369507
Y	15369508	15369645
Y	15372095	15372272
Y	15398430	15398475
Y	15398476	15398478
Y	15398481	15398672
Y	15398759	15398956
Y	15398958	15398959
Y	15398995	15398996
Y	15398998	15399066
Y	15399137	15399139
Y	15399141	15399331
Y	15399332	15399333
Y	15409505	15409887
Y	15409891	15409892
Y	15410817	15410818
Y	15410819	15410820
Y	15410822	15411020
Y	15411021	15411025
Y	15414632	15414719
Y	15414720	15414721
Y	15414722	15414723
Y	15414725	15414834
Y	15414835	15414838
Y	15417170	15417172
Y	15417173	15417174
Y	15417175	15417503
Y	15417784	15417786
Y	15417787	15417991
Y	15417992	15418154
Y	15418155	15418156
Y	15418157	15418158
Y	15428956	15428959
Y	15428960	15428976
Y	15428978	15429028
Y	15429029	15429030
Y	15429031	15429032
Y	15434882	15434883
Y	15434884	15434886
Y	15434887	15435020
Y	15435022	15435023
Y	15435414	15435620
Y	15436367	15436590
Y	15438045	15438207
Y	15438208	15438209
Y	15447343	15447347
Y	15447348	15448206
Y	15466854	15467298
Y	15467300	15467303
Y	15467789	15467790
Y	15467791	15467792
Y	15467794	15467912
Y	15467913	15467915
Y	15467936	15467982
Y	15467983	15467984
Y	15467986	15467987
Y	15469675	15469677
Y	15469679	15469862
Y	15469863	15469864
Y	15470326	15470327
Y	15470328	15470451
Y	15470452	15470454
Y	15470918	15471016
Y	15471017	15471019
Y	15471057	15471059
Y	15471061	15471188
Y	15471189	15471192
Y	15471505	15471508
Y	15471509	15471608
Y	15471609	15471610
Y	15471611	15471612
Y	15471679	15471681
Y	15471682	15471683
Y	15471684	15471913
Y	15471914	15471925
Y	15472227	15472228
Y	15472229	15472230
Y	15472232	15472452
Y	15472453	15472457
Y	15478104	15478106
Y	15478108	15478353
Y	15478354	15478356
Y	15481141	15481142
Y	15481144	15481220
Y	15481221	15481222
Y	15481223	15481225
Y	15505723	15505725
Y	15505727	15505798
Y	15505799	15505801
Y	15508770	15508870
Y	15508872	15508873
Y	15508874	15508875
Y	15522740	15522742
Y	15522743	15522818
Y	15522819	15522822
Y	15522824	15522995
Y	15526615	15526617
Y	15526618	15526714
Y	15526715	15526716
Y	15560851	15560852
Y	15560853	15560962
Y	15560964	15560966
Y	15581903	15581981
Y	15581984	15582208
Y	15582209	15582212
Y	15591043	15591422
Y	15591424	15591425
Y	15591426	15591439
Y	15591440	15591545
Y	15591548	15591549
Y	15591581	15591583
Y	15591586	15591590
Y	15591591	15591690
Y	15816082	15816379
Y	15816380	15816381
Y	15816382	15816384
Y	15816970	15817162
Y	15817163	15817165
Y	15916556	15916557
Y	15916559	15916560
Y	15916561	15916615
Y	15970392	15970597
Y	15970645	15970699
Y	15980870	15980871
Y	15980873	15980968
Y	15980969	15980973
Y	15983552	15983553
Y	15983554	15983687
Y	15998949	15999157
Y	15999184	15999186
Y	15999187	15999188
Y	15999189	15999295
Y	15999297	15999298
Y	15999301	15999302
Y	15999304	15999388
Y	15999390	15999433
Y	15999434	15999435
Y	16014647	16014651
Y	16014652	16014850
Y	16017578	16017844
Y	16018622	16018623
Y	16018624	16018749
Y	16018872	16018958
Y	16018959	16018961
Y	16020216	16020298
Y	16020299	16020301
Y	16027636	16027638
Y	16027641	16027801
Y	16027802	16027803
Y	16262047	16262144
Y	16465715	16465718
Y	16465719	16465764
Y	16499091	16499092
Y	16499094	16499095
Y	16499096	16499159
Y	16499160	16499162
Y	16624392	16624394
Y	16624395	16624396
Y	16624397	16624434
Y	16624435	16624455
Y	16624456	16624458
Y	16733875	16733876
Y	16733877	16734570
Y	16734572	16734575
Y	16751105	16751228
Y	16751386	16751443
Y	16751444	16751446
Y	16751486	16751489
Y	16751490	16751561
Y	16751656	16751698
Y	16751701	16751702
Y	16751848	16751850
Y	16751851	16751942
Y	16751943	16751947
Y	16752009	16752010
Y	16752011	16752105
Y	16752106	16752109
Y	16752243	16752284
Y	16752285	16752287
Y	16831269	16831270
Y	16831274	16831399
Y	16831400	16831422
Y	16834885	16834887
Y	16834888	16834985
Y	16835035	16835036
Y	16835037	16835038
Y	16835039	16835093
Y	16835106	16835241
Y	16835242	16835244
Y	16845292	16845294
Y	16845296	16845477
Y	16860379	16860380
Y	16860381	16860382
Y	16860383	16860605
Y	16860606	16860607
Y	16860608	16860610
Y	16860611	16860699
Y	16860703	16860704
Y	16935965	16936338
Y	16936339	16936340
Y	16941521	16941908
Y	16941909	16941910
Y	16942060	16942061
Y	16942063	16942148
Y	16942213	16942214
Y	16942215	16942288
Y	16942289	16942478
Y	16952248	16952249
Y	16952250	16952507
Y	16952508	16952510
Y	16952620	16952829
Y	16952831	16952840
Y	16952860	16952861
Y	16952864	16952880
Y	16952881	16952882
Y	16952883	16952884
Y	16952886	16953251
Y	16953252	16953269
Y	16953271	16953274
Y	17019753	17019756
Y	17019757	17019902
Y	17053502	17053503
Y	17053507	17053566
Y	17053588	17053590
Y	17053591	17053702
Y	17306505	17306552
Y	17306553	17306554
Y	17450926	17450927
Y	17450928	17451017
Y	17451018	17451019
Y	17451020	17451021
Y	17460507	17460508
Y	17460509	17460511
Y	17460512	17460555
Y	17460566	17460698
Y	17631381	17631382
Y	17631383	17631384
Y	17631385	17631434
Y	17659124	17659125
Y	17659127	17659257
Y	17661679	17661681
Y	17661683	17661780
Y	17661781	17661782
Y	17661783	17661784
Y	17663390	17663391
Y	17663392	17663394
Y	17663395	17663515
Y	17663516	17663518
Y	17663795	17663797
Y	17663799	17663854
Y	17678659	17678663
Y	17678664	17678711
Y	17678722	17678724
Y	17678727	17678856
Y	17705036	17705037
Y	17705038	17705039
Y	17705041	17705160
Y	17705161	17705164
Y	17900628	17900697
Y	17900698	17900702
Y	18147999	18148000
Y	18148001	18148002
Y	18148003	18148088
Y	18148089	18148093
Y	18388765	18388827
Y	18388828	18388829
Y	18989602	18989604
Y	18989606	18989660
Y	18989661	18989662
Y	19239752	19239756
Y	19239757	19239818
Y	19296501	19296582
Y	19305219	19305267
Y	19305269	19305272
Y	19500557	19500597
Y	19500598	19500599
Y	20812113	20812169
Y	21122695	21122698
Y	21122699	21122746
Y	21122747	21122748
Y	21143654	21143752
Y	21143753	21143756
Y	21146996	21147076
Y	21147078	21147080
Y	21147107	21147133
Y	21147134	21147171
Y	21147672	21147673
Y	21147677	21147711
Y	21147712	21147713
Y	21147714	21147716
Y	21148239	21148240
Y	21148241	21148243
Y	21148244	21148296
Y	21148297	21148298
Y	21233752	21233806
Y	21233808	21233810
Y	21242888	21242984
Y	21248348	21248349
Y	21248350	21248351
Y	21248352	21248423
Y	21248424	21248426
Y	21248442	21248445
Y	21248446	21248547
Y	21248548	21248550
Y	21302104	21302171
Y	21453557	21453559
Y	21453560	21453610
Y	21453611	21453612
Y	21458395	21458399
Y	21458400	21458513
Y	21458514	21458516
Y	21489584	21489585
Y	21489586	21489660
Y	21489662	21489663
Y	21489664	21489665
Y	21489980	21490021
Y	21629072	21629074
Y	21629075	21629116
Y	21635800	21635801
Y	21635802	21635863
Y	21636021	21636023
Y	21636024	21636025
Y	21636026	21636131
Y	21636133	21636134
Y	21643546	21643548
Y	21643549	21643594
Y	21645502	21645506
Y	21645507	21645537
Y	21645538	21645541
Y	21646125	21646201
Y	21646202	21646205
Y	21646319	21646374
Y	21646375	21646379
Y	21729212	21729438
Y	21729439	21729442
Y	21749057	21749058
Y	21749059	21749060
Y	21749061	21749461
Y	21749462	21749464
Y	21749465	21749466
Y	21751394	21751395
Y	21751397	21751538
Y	21751540	21751543
Y	21751901	21751902
Y	21751903	21751972
Y	21751973	21751976
Y	21752012	21752013
Y	21752016	21752033
Y	21752034	21752073
Y	21752074	21752075
Y	21752076	21752077
Y	21753761	21753836
Y	21753837	21753838
Y	21753839	21753840
Y	21759525	21759656
Y	21759657	21759661
Y	21761634	21761635
Y	21761636	21761692
Y	21761693	21761697
Y	21761748	21761806
Y	21763999	21764002
Y	21764003	21764081
Y	21764082	21764083
Y	21764124	21764222
Y	21764224	21764226
Y	21765656	21765657
Y	21765658	21765761
Y	21765762	21766025
Y	21818432	21818433
Y	21818436	21818498
Y	21818499	21818501
Y	21818502	21818503
Y	21818624	21818626
Y	21818627	21818677
Y	21818678	21818679
Y	21818680	21818682
Y	21867757	21868491
Y	21868499	21868505
Y	21868506	21868507
Y	21868508	21868514
Y	21868515	21868516
Y	21868529	21868660
Y	21868661	21868666
Y	21868676	21868964
Y	21868998	21869000
Y	21869001	21869002
Y	21869003	21869077
Y	21869078	21869079
Y	21869080	21870337
Y	21870339	21870341
Y	21870656	21870658
Y	21870659	21870955
Y	21870956	21871010
Y	21871011	21871013
Y	21871207	21871208
Y	21871209	21871211
Y	21871212	21871364
Y	21871370	21871374
Y	21871375	21871376
Y	21871377	21871378
Y	21871380	21871780
Y	21872148	21872149
Y	21872151	21872408
Y	21872409	21872410
Y	21877168	21877169
Y	21877170	21877220
Y	21877221	21877223
Y	21877224	21877225
Y	21877248	21877256
Y	21877258	21877268
Y	21877269	21877275
Y	21877277	21877279
Y	21877288	21877289
Y	21877293	21877294
Y	21877295	21877296
Y	21877297	21877516
Y	21877517	21877520
Y	21877523	21877524
Y	21877526	21877558
Y	21877583	21877585
Y	21877597	21877651
Y	21877652	21877654
Y	21877655	21877656
Y	21877657	21877658
Y	21877706	21877707
Y	21877708	21878015
Y	21878047	21878193
Y	21878195	21878196
Y	21878201	21878215
Y	21878216	21878218
Y	21878219	21878318
Y	21878331	21878332
Y	21878334	21878426
Y	21878427	21878723
Y	21878724	21878725
Y	21882701	21882702
Y	21882704	21882881
Y	21882883	21882895
Y	21882898	21882901
Y	21882903	21882910
Y	21882914	21882915
Y	21882916	21883069
Y	21883070	21883072
Y	21883078	21883079
Y	21883087	21883283
Y	21883284	21883288
Y	21885119	21885122
Y	21885123	21885252
Y	21885254	21885255
Y	21893529	21893530
Y	21893531	21894070
Y	21894071	21894073
Y	21894374	21894375
Y	21894376	21894643
Y	21894651	21894793
Y	21894794	21894795
Y	21897196	21897537
Y	21897541	21897542
Y	21897543	21897737
Y	21897739	21897740
Y	21897741	21897742
Y	21901323	21901325
Y	21901326	21901421
Y	21901422	21901423
Y	21901440	21901441
Y	21901443	21901588
Y	21901589	21901592
Y	21903153	21903465
Y	21903530	21903531
Y	21903533	21903590
Y	21903593	21903827
Y	21904995	21905211
Y	21906162	21906164
Y	21906165	21906230
Y	21906238	21906240
Y	21906242	21906255
Y	21906256	21906538
Y	21954549	21954550
Y	21954551	21954613
Y	22148199	22148200
Y	22148202	22148261
Y	22148262	22148263
Y	22646691	22646695
Y	22646696	22646737
Y	22646738	22646739
Y	22737637	22737849
Y	22737850	22737852
Y	22741495	22741626
Y	22744406	22744407
Y	22744410	22744493
Y	22744496	22744497
Y	22744518	22744519
Y	22744521	22744522
Y	22744523	22744615
Y	22746357	22746360
Y	22746362	22746452
Y	22746453	22746457
Y	22746459	22746519
Y	22746520	22746521
Y	22749798	22749873
Y	22749874	22749875
Y	22749932	22750002
Y	22750003	22750005
Y	22750006	22750007
Y	22751378	22751379
Y	22751380	22751436
Y	22751437	22751438
Y	22751439	22751441
Y	22754201	22754203
Y	22754204	22754205
Y	22754206	22754377
Y	22754378	22754382
Y	22824980	22824983
Y	22824984	22825049
Y	22825050	22825052
Y	22825053	22825054
Y	22889092	22889187
Y	22889188	22889191
Y	22891195	22891198
Y	22891199	22891270
Y	22891271	22891274
Y	22891303	22891304
Y	22891305	22891358
Y	22891416	22891418
Y	22891419	22891527
Y	22891528	22891531
Y	22891720	22891722
Y	22891723	22891724
Y	22891725	22891799
Y	22891800	22891804
Y	22891915	22891918
Y	22891919	22892051
Y	22892052	22892055
Y	22892553	22892635
Y	22892740	22892741
Y	22892742	22892813
Y	22893185	22893186
Y	22893187	22893189
Y	22893190	22893284
Y	22893285	22893288
Y	22895933	22896059
Y	22896060	22896061
Y	22896063	22896064
Y	22902670	22902674
Y	22902675	22902909
Y	22903132	22903133
Y	22903134	22903196
Y	22903197	22903200
Y	22906469	22906511
Y	22917924	22917927
Y	22917928	22918157
Y	22918378	22918381
Y	22918382	22918433
Y	22918434	22918435
Y	22918518	22918728
Y	22918730	22918731
Y	22918732	22918734
Y	22918735	22918848
Y	22921546	22922021
Y	22922022	22922025
Y	22923076	22923078
Y	22923079	22923080
Y	22923081	22923368
Y	22930527	22930528
Y	22930529	22930530
Y	22930531	22930864
Y	22930866	22930867
Y	22941301	22941372
Y	22941376	22941377
Y	22941380	22941706
Y	22941707	22941708
Y	22942706	22942707
Y	22942708	22942709
Y	22942710	22942926
Y	22942927	22942929
Y	22970946	22971012
Y	23005038	23005040
Y	23005041	23005316
Y	23005317	23005319
Y	23005408	23005412
Y	23005413	23005543
Y	23122477	23122479
Y	23122480	23122530
Y	23122531	23122535
Y	23377246	23377298
Y	23377299	23377301
Y	23377302	23377303
Y	23403166	23403167
Y	23403168	23403169
Y	23403170	23403243
Y	23403244	23403246
Y	23473796	23473869
Y	23473870	23473874
Y	23480153	23480157
Y	23480158	23480257
Y	23545292	23545295
Y	23545296	23545430
Y	23545433	23545434
Y	23545486	23545487
Y	23545489	23545526
Y	23545529	23545530
Y	23545564	23545639
Y	23545644	23545645
Y	23545684	23545685
Y	23545689	23545690
Y	23545691	23545694
Y	23545695	23545701
Y	23545703	23545704
Y	23545739	23545741
Y	23545742	23545980
Y	23547989	23548264
Y	23548266	23548267
Y	23548268	23548269
Y	23556950	23557019
Y	23557020	23557022
Y	23557077	23557078
Y	23557080	23557081
Y	23557082	23557236
Y	23557239	23557240
Y	23557767	23557890
Y	23557893	23557895
Y	23558226	23558228
Y	23558229	23558394
Y	23562769	23562882
Y	23562883	23562884
Y	23563275	23563427
Y	23563479	23563482
Y	23563484	23563563
Y	23567343	23567388
Y	23567389	23567391
Y	23583499	23583503
Y	23583504	23583552
Y	23593507	23593508
Y	23593509	23593651
Y	23593653	23593654
Y	23596538	23596539
Y	23596540	23596605
Y	23596606	23596608
Y	23599018	23599022
Y	23599023	23599126
Y	23628882	23628883
Y	23628884	23628955
Y	23630065	23630189
Y	23630190	23630193
Y	23630202	23630278
Y	23630279	23630281
[truncated: 67 more rows]
