# Supplementary material for: The Divergence of Neandertal and Modern Human Y Chromosomes
Source: Am J Hum Genet. 2016 Apr 7;98(4):728–34. doi: 10.1016/j.ajhg.2016.02.023 (PMC4833433; doi:10.1016/j.ajhg.2016.02.023)
Supplement: Data S6. Alignment (SAM) file with Neanderthal reads overlapping mutations in Table S3 [file mmc7.zip › ajhg2064mmc7_V1.txt]

@HD	VN:1.0	SO:coordinate	GO:none
@SQ	SN:1	LN:249250621
@SQ	SN:2	LN:243199373
@SQ	SN:3	LN:198022430
@SQ	SN:4	LN:191154276
@SQ	SN:5	LN:180915260
@SQ	SN:6	LN:171115067
@SQ	SN:7	LN:159138663
@SQ	SN:8	LN:146364022
@SQ	SN:9	LN:141213431
@SQ	SN:10	LN:135534747
@SQ	SN:11	LN:135006516
@SQ	SN:12	LN:133851895
@SQ	SN:13	LN:115169878
@SQ	SN:14	LN:107349540
@SQ	SN:15	LN:102531392
@SQ	SN:16	LN:90354753
@SQ	SN:17	LN:81195210
@SQ	SN:18	LN:78077248
@SQ	SN:19	LN:59128983
@SQ	SN:20	LN:63025520
@SQ	SN:21	LN:48129895
@SQ	SN:22	LN:51304566
@SQ	SN:X	LN:155270560
@SQ	SN:Y	LN:59373566
@SQ	SN:MT	LN:16569
@SQ	SN:GL000207.1	LN:4262
@SQ	SN:GL000226.1	LN:15008
@SQ	SN:GL000229.1	LN:19913
@SQ	SN:GL000231.1	LN:27386
@SQ	SN:GL000210.1	LN:27682
@SQ	SN:GL000239.1	LN:33824
@SQ	SN:GL000235.1	LN:34474
@SQ	SN:GL000201.1	LN:36148
@SQ	SN:GL000247.1	LN:36422
@SQ	SN:GL000245.1	LN:36651
@SQ	SN:GL000197.1	LN:37175
@SQ	SN:GL000203.1	LN:37498
@SQ	SN:GL000246.1	LN:38154
@SQ	SN:GL000249.1	LN:38502
@SQ	SN:GL000196.1	LN:38914
@SQ	SN:GL000248.1	LN:39786
@SQ	SN:GL000244.1	LN:39929
@SQ	SN:GL000238.1	LN:39939
@SQ	SN:GL000202.1	LN:40103
@SQ	SN:GL000234.1	LN:40531
@SQ	SN:GL000232.1	LN:40652
@SQ	SN:GL000206.1	LN:41001
@SQ	SN:GL000240.1	LN:41933
@SQ	SN:GL000236.1	LN:41934
@SQ	SN:GL000241.1	LN:42152
@SQ	SN:GL000243.1	LN:43341
@SQ	SN:GL000242.1	LN:43523
@SQ	SN:GL000230.1	LN:43691
@SQ	SN:GL000237.1	LN:45867
@SQ	SN:GL000233.1	LN:45941
@SQ	SN:GL000204.1	LN:81310
@SQ	SN:GL000198.1	LN:90085
@SQ	SN:GL000208.1	LN:92689
@SQ	SN:GL000191.1	LN:106433
@SQ	SN:GL000227.1	LN:128374
@SQ	SN:GL000228.1	LN:129120
@SQ	SN:GL000214.1	LN:137718
@SQ	SN:GL000221.1	LN:155397
@SQ	SN:GL000209.1	LN:159169
@SQ	SN:GL000218.1	LN:161147
@SQ	SN:GL000220.1	LN:161802
@SQ	SN:GL000213.1	LN:164239
@SQ	SN:GL000211.1	LN:166566
@SQ	SN:GL000199.1	LN:169874
@SQ	SN:GL000217.1	LN:172149
@SQ	SN:GL000216.1	LN:172294
@SQ	SN:GL000215.1	LN:172545
@SQ	SN:GL000205.1	LN:174588
@SQ	SN:GL000219.1	LN:179198
@SQ	SN:GL000224.1	LN:179693
@SQ	SN:GL000223.1	LN:180455
@SQ	SN:GL000195.1	LN:182896
@SQ	SN:GL000212.1	LN:186858
@SQ	SN:GL000222.1	LN:186861
@SQ	SN:GL000200.1	LN:187035
@SQ	SN:GL000193.1	LN:189789
@SQ	SN:GL000194.1	LN:191469
@SQ	SN:GL000225.1	LN:211173
@SQ	SN:GL000192.1	LN:547496
@RG	ID:L8201	LB:L8201	PL:Illumina	SM:exome
@RG	ID:L8204	LB:L8204	PL:Illumina	SM:exome
@RG	ID:L8205-2	LB:L8205-2	PL:Illumina	SM:exome
@RG	ID:L8206	LB:L8206	PL:Illumina	SM:exome
@RG	ID:L8207	LB:L8207	PL:Illumina	SM:exome
@RG	ID:L8208	LB:L8208	PL:Illumina	SM:exome
@RG	ID:L8209	LB:L8209	PL:Illumina	SM:exome
@RG	ID:L8210	LB:L8210	PL:Illumina	SM:exome
@RG	ID:L8211	LB:L8211	PL:Illumina	SM:exome
@RG	ID:L8212	LB:L8212	PL:Illumina	SM:exome
@RG	ID:L8213	LB:L8213	PL:Illumina	SM:exome
@RG	ID:L8214	LB:L8214	PL:Illumina	SM:exome
@RG	ID:L8215	LB:L8215	PL:Illumina	SM:exome
@RG	ID:L8216	LB:L8216	PL:Illumina	SM:exome
@RG	ID:L8219	LB:L8219	PL:Illumina	SM:exome
@RG	ID:L8220	LB:L8220	PL:Illumina	SM:exome
@RG	ID:L8221	LB:L8221	PL:Illumina	SM:exome
@RG	ID:L8222	LB:L8222	PL:Illumina	SM:exome
@RG	ID:L8223	LB:L8223	PL:Illumina	SM:exome
@RG	ID:L8224	LB:L8224	PL:Illumina	SM:exome
@RG	ID:L8229	LB:L8229	PL:Illumina	SM:exome
@RG	ID:L8234	LB:L8234	PL:Illumina	SM:exome
@RG	ID:L8237	LB:L8237	PL:Illumina	SM:exome
@RG	ID:L8238	LB:L8238	PL:Illumina	SM:exome
@RG	ID:L8239	LB:L8239	PL:Illumina	SM:exome
@RG	ID:L8241	LB:L8241	PL:Illumina	SM:exome
@RG	ID:L8242	LB:L8242	PL:Illumina	SM:exome
@RG	ID:L8243	LB:L8243	PL:Illumina	SM:exome
@RG	ID:L8244	LB:L8244	PL:Illumina	SM:exome
@RG	ID:L8245	LB:L8245	PL:Illumina	SM:exome
@RG	ID:L8246	LB:L8246	PL:Illumina	SM:exome
@RG	ID:L8247	LB:L8247	PL:Illumina	SM:exome
@RG	ID:L8249	LB:L8249	PL:Illumina	SM:exome
@RG	ID:L8250	LB:L8250	PL:Illumina	SM:exome
@RG	ID:L8251	LB:L8251	PL:Illumina	SM:exome
@RG	ID:L8252	LB:L8252	PL:Illumina	SM:exome
@RG	ID:L8253	LB:L8253	PL:Illumina	SM:exome
@RG	ID:L8254	LB:L8254	PL:Illumina	SM:exome
@RG	ID:L8255-2	LB:L8255-2	PL:Illumina	SM:exome
@RG	ID:L8256	LB:L8256	PL:Illumina	SM:exome
@PG	ID:GATK IndelRealigner	CL:knownAlleles=[] targetIntervals=/mnt/454/sidron_exome/realignment/logs/exome_hg19_1000g.intervals LODThresholdForCleaning=5.0 consensusDeterminationModel=USE_READS entropyThreshold=0.15 maxReadsInMemory=150000 maxIsizeForMovement=3000 maxPositionalMoveAllowed=200 maxConsensuses=30 maxReadsForConsensuses=120 maxReadsForRealignment=20000 noOriginalAlignmentTags=false nWayOut=null generate_nWayOu…	VN:1.4-24-g6ec686b
M_SOLEXA-GA04_00026_PEdi_MM_4:4:6:15771:14446#ACCCAGA,GCAAGAT	0	Y	2710152	37	86M	*	0	0	GGGCATTTCACTGTCAGCGGAAACTAATTTCTCTGAGTTTCGTGTCCTTTTCAGGCCCGGGGCCCCAAGAAGCACTTAAAGCGTGT	9;<;:><?>?<?>@ZYT[WX[]][]]]\]][]]][]]]]]]Z]]][]]]]]]]Z]]\][]]]]Y[]]]]]]Y@=B>@@?>;==7<=	X0:i:1	X1:i:0	MD:Z:86	RG:Z:L8253	XG:i:0	NM:i:0	XM:i:0	XO:i:0	XP:i:1	XT:A:U
M_SOLEXA-GA03_00029_PEdi_MM_JK_SC_IN_QF_SR:2:34:16522:17874#AGTTCCA,CATGCTC	16	Y	2712038	37	80M	*	0	0	TAAAGTACGTCATCTGCTCAATCTGGTTACATAAGGAGTGGATCTTCTTAGATAAGGTTACCTTTCCTTGTCTTCTACAG	#]]]]]]]]]]]]]]]]]]]]]]]]]]]]]]]]]]]]]]]]]]]]]]]]]]]]]]]]]]]]]]]]]]]]]]]]]]]#]#]	X0:i:1	X1:i:0	MD:Z:53T26	RG:Z:L8214	XG:i:0	NM:i:1	XM:i:1	XO:i:0	XP:i:9	XT:A:U
M_SOLEXA-GA03_00029_PEdi_MM_JK_SC_IN_QF_SR:1:94:18423:4530#AGTTCCA,CATGCTC	0	Y	2712041	37	66M	*	0	0	AGTACGTCATCTGCTCAATCTGGTTACATAAGGAGTGGATCTTCTTAGATAAGGTTACCTTTCCTT	]]#]]]]]]]]]]]]]]]]]]]]]]]]]]]]]]]]]]]]]]]]]]]]]]]]]]]]]]]]]]]]]]]	X0:i:1	X1:i:0	MD:Z:50T15	RG:Z:L8214	XG:i:0	NM:i:1	XM:i:1	XO:i:0	XP:i:8	XT:A:U
M_SOLEXA-GA03_00029_PEdi_MM_JK_SC_IN_QF_SR:4:102:10340:15307#AGAAGAA,CTCGATG	16	Y	2712082	37	54M	*	0	0	TTCTTAGATAAGGTTACCTTTCCTTGTCTTCTACAGGCACCTCGTCCATCGACA	##]##]]]]]]]]]]]]]]]]]]]]]]]]]]]]]]]]]]]]]]]]]]]]]]#]#	X0:i:1	X1:i:0	MD:Z:9T44	RG:Z:L8255-2	XG:i:0	NM:i:1	XM:i:1	XO:i:0	XP:i:2	XT:A:U
M_SOLEXA-GA03_00029_PEdi_MM_JK_SC_IN_QF_SR:2:108:19577:13928#GGCCTGA,ACTATCA	0	Y	2712085	37	62M	*	0	0	TTAGATAAGGTTACCTTTCCTTGTCTTCTACAGGCACCTCGTCCATCGACAGGTCCCCACAA	##]]]]]]]]]]]]]]]]]]]]]]]]]]]]]]]]]]]]]]]]]]]]]]]]]]]]]]]]#]##	X0:i:1	X1:i:0	MD:Z:6T55	RG:Z:L8207	XG:i:0	NM:i:1	XM:i:1	XO:i:0	XP:i:4	XT:A:U
M_SOLEXA-GA03_00029_PEdi_MM_JK_SC_IN_QF_SR:2:26:10349:1300#ACTGCGC,CGCGCAG	0	Y	2712086	37	48M	*	0	0	TAGATAAGGTTACCTTTCCTTGTCTTCTACAGGCACCTCGTCCATCAA	#]]]#]]]]]]]]]]]]]]]]]]]]]]]]]]]]]]]]]]]]]]#]]##	X0:i:1	X1:i:0	MD:Z:5T40G1	RG:Z:L8255-2	XG:i:0	NM:i:2	XM:i:2	XO:i:0	XP:i:2	XT:A:U
M_SOLEXA-GA03_00029_PEdi_MM_JK_SC_IN_QF_SR:2:67:2417:12210#GTAGAGA,GATCTCG	0	Y	2712087	37	57M	*	0	0	AGATAAGGTTACCTTTCCTTGTCTTCTACAGGCACCTCGTCCATCGACAGGTCCCCA	]]]#]]]]]]]]]]]]]]]]]]]]]]]]]]]]]]]]]]]]]]]]]]]]]]]]]]]]#	X0:i:1	X1:i:0	MD:Z:4T52	RG:Z:L8219	XG:i:0	NM:i:1	XM:i:1	XO:i:0	XP:i:9	XT:A:U
M_SOLEXA-GA03_00029_PEdi_MM_JK_SC_IN_QF_SR:4:17:7664:13037#ACGATTC,TGGAATA	16	Y	2712088	37	48M	*	0	0	GATAAGGTTACCTTTCCTTGTCTTCTACAGGCACCTCGTCCATCGACA	]]#]]]]]]]]]]]]]]]]]]]]]]]]]]]]]]]]]]]]]]]]]]#]#	X0:i:1	X1:i:0	MD:Z:3T44	RG:Z:L8243	XG:i:0	NM:i:1	XM:i:1	XO:i:0	XP:i:6	XT:A:U
M_SOLEXA-GA03_00029_PEdi_MM_JK_SC_IN_QF_SR:4:86:12273:7432#AAGGACA,CCTAGGT	0	Y	2712089	37	47M	*	0	0	ATAAGGTTACCTTTCCTTGTCTTCTACAGGCACCTCGTCCATCGACA	\#]]]]]]]]]]]]]]]]]]]]]]]]]]]]]]]]]]]]]]]]]]#]#	X0:i:1	X1:i:0	MD:Z:2T44	RG:Z:L8251	XG:i:0	NM:i:1	XM:i:1	XO:i:0	XP:i:1	XT:A:U
M_SOLEXA-GA04_00026_PEdi_MM_4:5:23:6160:8852#AGAAGAA,CTCGATG	0	Y	2712089	37	45M	*	0	0	ATAAGGTTACCTTTCCTTGTCTTCTACAGGCACCTCGTCCATCGA	]#]]]]]]]]]]]]]]]]]]]Z]]]]]]]]]]]]]]]]]]#]]]#	X0:i:1	X1:i:0	MD:Z:2T42	RG:Z:L8255-2	XG:i:0	NM:i:1	XM:i:1	XO:i:0	XP:i:2	XT:A:U
M_SOLEXA-GA03_00029_PEdi_MM_JK_SC_IN_QF_SR:2:64:11700:7767#GCTCCAA,AACTCCG	0	Y	2722520	37	114M	*	0	0	GAGCGCTCCTTCTCTGACCGAGGAAATGCTGGAAATCGATGGGATAAGTAATGTCTGGGTGACTGCTTTAGGCTGGCTTTGTGTTTACATATTGAATTGATTTTCCTTGCTGTG	]]]]]]]]]]]]]]]]]]]]]]]]]]]]]]]]]]]]]]]]]]]]]]]]]]]]]]]]]]]]]]]]]]]]]]]]]]]]]]]]]]]]]]]]]]]]]]]]]]]]]]]]]]]]]]]]]]	X0:i:1	X1:i:0	MD:Z:4A109	RG:Z:L8205-2	XG:i:0	NM:i:1	XM:i:1	XO:i:0	XP:i:21	XT:A:U
M_SOLEXA-GA03_00038_PEdi_MM_CB_RS:8:90:14312:15864	0	Y	2751535	37	68M	*	0	0	TTGTGACAAAACTGGAAAAGCATTTTCTTCAATCATTGACCTTAAGTCTGAGTCCCCAGGGAACGTGT	##]#]]]]]]]]]]]]]]]]]]]]]]]]]]]]]]]]]]]]]]]]]]]]]]]]]]]]]]]]]]]]]]]]	X0:i:1	X1:i:0	MD:Z:12C55	RG:Z:L8237	XG:i:0	NM:i:1	XM:i:1	XO:i:0	XP:i:1	XT:A:U
M_SOLEXA-GA03_00038_PEdi_MM_CB_RS:5:56:16910:13208	0	Y	2844745	23	35M	*	0	0	AGTGATCGTAGGAGAGGAGGATGCTGCTGCTGCAG	WO#YSZ]VWRV\YW/YRWUQ]\V]]SY]S[]TX#&	X0:i:1	X1:i:1	XA:Z:X,+24226369,35M,2;	MD:Z:29T5	RG:Z:L8204	XG:i:0	NM:i:1	XM:i:1	XO:i:0	XP:i:1	XT:A:U
M_SOLEXA-GA03_00029_PEdi_MM_JK_SC_IN_QF_SR:1:41:7203:16039#GTGAAAA,CAATATG	0	Y	2847241	37	113M	*	0	0	ACAGCAAGAACTTTCCTCATATTTGTGTGGAGTGTGGTAAAGGTTTCCGACACCCGTCGGAACTGAGAAAGCACATGCAAATCCATACCGGCGAGAAGCCATACCAATGCCAG	]]]]]]]]]]]]]]]]]]]]]]]]]]]]]]]]]]]]]]]]]]]]]]]]]]]]]]]]]]]]]]]]]]]]]]]]]]]]]]]]]]]]]]]]]]]]]]]]]]]]]]]]]]]]]]]#]	X0:i:1	X1:i:0	MD:Z:78G34	RG:Z:L8220	XG:i:0	NM:i:1	XM:i:1	XO:i:0	XP:i:26	XT:A:U
M_SOLEXA-GA03_00029_PEdi_MM_JK_SC_IN_QF_SR:1:39:5465:17041#AAGGACA,CCTAGGT	16	Y	2847295	37	70M	*	0	0	TGTCGGAACTGAGAAAGCACATGCGAATCCATACCGGCGAGAAGCCATACCAATGCCAGTACTGTGAATA	#]#]]]]]]]]]]]]]]]]]]]]]]]]]]]]]]]]]]]]]]]]]]]]]]]]]]]]]]]]]]]]]]]##]#	X0:i:1	X1:i:0	MD:Z:0C69	RG:Z:L8251	XG:i:0	NM:i:1	XM:i:1	XO:i:0	XP:i:6	XT:A:U
M_SOLEXA-GA03_00029_PEdi_MM_JK_SC_IN_QF_SR:1:94:5037:20502#AAGCTCT,CAATTAC	0	Y	2847295	37	51M	*	0	0	TGTCGGAACTGAGAAAGCACATGCGAATCCATACCGGCGAGAAGCCATACC	#]#]]]]]]]]]]]]]]]]]]]]]]]]]]]]]]]]]]]]]]]]]]]#]#]]	X0:i:1	X1:i:0	MD:Z:0C50	RG:Z:L8223	XG:i:0	NM:i:1	XM:i:1	XO:i:0	XP:i:12	XT:A:U
M_SOLEXA-GA03_00029_PEdi_MM_JK_SC_IN_QF_SR:2:39:8278:19869#AAGTCTG,AGATAGG	0	Y	2847297	37	61M	*	0	0	TCGGAACTGAGAAAGCACATGCGAATCCATACCAGCGAGAAGCCATACCAATGCCAGTACT	#]]]]]]]]]]]]]]]]]]]]]]]]]]]]]]]]]]]]]]]]]]]]]]]]]]]]]]]]]#]]	X0:i:1	X1:i:0	MD:Z:33G27	RG:Z:L8224	XG:i:0	NM:i:1	XM:i:1	XO:i:0	XP:i:28	XT:A:U
M_SOLEXA-GA04_00026_PEdi_MM_4:5:57:7098:1684#AGAAGAA,CTCGATG	0	Y	2847303	37	42M	*	0	0	CTGAGAAAGCACATGCGAATCCATACCGGCGAGAAGCCATAC	X#[]X]]]Z]]]]]]][]]]]]]]]]]]\]]]\]]]]]#]#]	X0:i:1	X1:i:0	MD:Z:42	RG:Z:L8255-2	XG:i:0	NM:i:0	XM:i:0	XO:i:0	XP:i:1	XT:A:U
M_SOLEXA-GA03_00029_PEdi_MM_JK_SC_IN_QF_SR:1:52:13078:3538#AGAAGAA,CTCGATG	16	Y	2847306	37	55M	*	0	0	AGAAAGCACATGCGAATCCATACCGGCGAGAAGCCATACCAATGCCAGTACTGTG	]]]]]]]]]]]]]]]]]]]]]]]]]]]]]]]]]]]]]]]]]]]]]]]]]]]]]]]	X0:i:1	X1:i:0	MD:Z:55	RG:Z:L8255-2	XG:i:0	NM:i:0	XM:i:0	XO:i:0	XP:i:5	XT:A:U
M_SOLEXA-GA03_00029_PEdi_MM_JK_SC_IN_QF_SR:1:14:3831:14317#AGAAGAA,CTCGATG	0	Y	2847313	37	50M	*	0	0	ACATGCGAATCCATACCGGCGAGAAGCCATACCAATGCCAGTACTGTGAA	]]]#]]]]]]]]]]]]]]]]]]]]]]]]]]]]]]]]]]]]]]]]]]]]##	X0:i:1	X1:i:0	MD:Z:50	RG:Z:L8255-2	XG:i:0	NM:i:0	XM:i:0	XO:i:0	XP:i:11	XT:A:U
M_SOLEXA-GA03_00029_PEdi_MM_JK_SC_IN_QF_SR:1:76:2498:3538#AATAACC,CCGATTG	16	Y	2847316	37	90M	*	0	0	TGCGAATCCATACCGGCGAGAAGCCATACCAATGCCAGTACTGTGAATATAGGTCTGCAGACTCTTCTAACTTGAAAACACATATAAAAA	#]]]]]]]]]]]]]]]]]]]]]]]]]]]]]]]]]]]]]]]]]]]]]]]]]]]]]]]]]]]]]]]]]]]]]]]]]]]]]]]]]]]]#####	X0:i:1	X1:i:0	MD:Z:90	RG:Z:L8229	XG:i:0	NM:i:0	XM:i:0	XO:i:0	XP:i:35	XT:A:U
M_SOLEXA-GA03_00029_PEdi_MM_JK_SC_IN_QF_SR:2:35:17066:4701#AATAACC,CCGATTG	16	Y	2847316	37	89M	*	0	0	TGCGAATCCATACCGGCGAGAAGCCATACCAATGCCAGTACTGTGAATATAGGTCTGCAGACTCTTCTAACTTGAAAACACATATAAAA	#]]]]]]]]]]]]]]]]]]]]]]]]]]]]]]]]]]]]]]]]]]]]]]]]]]]]]]]]]]]]]]]]]]]]]]]]]]]]]]]]]]]]####	X0:i:1	X1:i:0	MD:Z:89	RG:Z:L8229	XG:i:0	NM:i:0	XM:i:0	XO:i:0	XP:i:1	XT:A:U
M_SOLEXA-GA03_00038_PEdi_MM_CB_RS:8:95:9013:20314	0	Y	2847318	37	47M	*	0	0	TGAATCCATACCGGCGAGAAGCCATACCAATGCCAGTACTGTGAATA	#SXY#]]Z][]\]XVZZX]]W[]]]]]]]]]Y]\]]]]]]]]]##]#	X0:i:1	X1:i:0	MD:Z:0C46	RG:Z:L8223	XG:i:0	NM:i:1	XM:i:1	XO:i:0	XP:i:1	XT:A:U
M_SOLEXA-GA03_00029_PEdi_MM_JK_SC_IN_QF_SR:1:30:3513:7009#ACTACTG,TTCGCAA	0	Y	4967703	37	113M	*	0	0	TGGTTGATGTCAATGACAACACACCAGTTTTCATTGTCCCTCCTTACAACTATTCTTATGAATTGGTTCTACCGTCCACTAATCCAGGCACAGTGGTCTTTCAGGTAATTGCT	#]]##]]]]]]]]]]]]]]]]]]]]]]]]]]]]]]]]]]]]]]]]]]]]]]]]]]]]]]]]]]]]]]]]]]]]]]]]]]]]]]]]]]]]]]]]]]]]]]]]]]]]]]]]]]]]	X0:i:1	X1:i:0	MD:Z:21A91	RG:Z:L8247	XG:i:0	NM:i:1	XM:i:1	XO:i:0	XP:i:29	XT:A:U
M_SOLEXA-GA04_00026_PEdi_MM_4:5:93:3394:16834#GAATAAA,ACCAACT	0	Y	4967706	0	41M	*	0	0	TTGATGTCAATGACAACAAACCAGTTTTCATTGTCCCTCCT	##X]#\\]]]]\]]]]]]]]]]]]]]]]]]]]]]]Z]]]Z]	X0:i:2	X1:i:0	XA:Z:X,+91133230,41M,0;	MD:Z:41	RG:Z:L8201	XG:i:0	NM:i:0	XM:i:0	XO:i:0	XP:i:1	XT:A:R
M_SOLEXA-GA04_00026_PEdi_MM_4:4:59:4874:20481#AAGCTCT,CAATTAC	16	Y	5092855	37	73M	*	0	0	TGTTCCATTTTCACATACGGATTTGCCAAGGTGCCACTGGACTGGGTTCCGGTTAACCGAAGTATTACAGCAT	#W##Z[]]]]]]]]]]]]]]]]]]]]Z\]Z\]][]]\]Z\]]]][\]]Z\\[]]]]XX]]]Z]]]]]W#VV#;	X0:i:1	X1:i:0	MD:Z:49T23	RG:Z:L8223	XG:i:0	NM:i:1	XM:i:1	XO:i:0	XP:i:1	XT:A:U
M_SOLEXA-GA03_00029_PEdi_MM_JK_SC_IN_QF_SR:2:64:1816:18199#ACCGATT,CAGTACT	16	Y	5206167	20	51M	*	0	0	TTGATGAAGATGACTTCCTGGGTGATGGTCAGGGTTTCATACAAGTCACAT	##]]#]]]]]]]]]]]]]]]]]]]]]]]]]]]]]]]]]]]]]]]]]]#]#]	X0:i:1	X1:i:2	XA:Z:17,+7480907,51M,1;X,-91368622,51M,1;	MD:Z:51	RG:Z:L8237	XG:i:0	NM:i:0	XM:i:0	XO:i:0	XP:i:7	XT:A:U
M_SOLEXA-GA03_00038_PEdi_MM_CB_RS:7:50:18130:19902	16	Y	5206182	20	41M	*	0	0	TCCTGGGTGATGGTCAGGGTTTCATACAAGTCACATAGTGT	#]\#YV]]]]][Y]]][\Z]]]X]]]]]]Z[X]X\[#YUXV	X0:i:1	X1:i:2	XA:Z:17,+7480902,41M,1;X,-91368637,41M,1;	MD:Z:41	RG:Z:L8219	XG:i:0	NM:i:0	XM:i:0	XO:i:0	XP:i:1	XT:A:U
M_SOLEXA-GA03_00029_PEdi_MM_JK_SC_IN_QF_SR:4:35:14572:19171#ACCTTGC,TCATGGT	16	Y	5206184	0	43M	*	0	0	CTGGGTGATGGTCAGGGTTTCATACAAGTCACATAGTGTGTCC	]#]]]]]]]]]]]]]]]]]]]]]]]]]]]]]]]]]]]]]]]]Y	X0:i:3	X1:i:0	XA:Z:X,-91368639,43M,0;17,+7480898,43M,0;	MD:Z:43	RG:Z:L8241	XG:i:0	NM:i:0	XM:i:0	XO:i:0	XP:i:1	XT:A:R
M_SOLEXA-GA03_00029_PEdi_MM_JK_SC_IN_QF_SR:1:113:5415:6523#AGTTCCA,CATGCTC	0	Y	5206185	0	55M	*	0	0	TGGGTGATGGTCAGGGTTTCATACAAGTCACATAGTGTGTCCAGCTTCCACTCCT	#]]]#]]]]]]]]]]]]]]]]]]]]]]]]]]]]]]]]]]]]]]]]]]]]]]]]]]	X0:i:3	X1:i:1	XA:Z:17,-7480885,55M,0;X,+91368640,55M,0;12,-53547821,55M,1;	MD:Z:55	RG:Z:L8214	XG:i:0	NM:i:0	XM:i:0	XO:i:0	XP:i:3	XT:A:R
M_SOLEXA-GA03_00038_PEdi_MM_CB_RS:5:9:4860:5852	0	Y	5206189	0	46M	*	0	0	TGATGGTCAGGGTTTCATACAAGTCACATAGTGTGTCCAGCTTCTA	#ZV#X\\Z]][Y]]]]]]]]]]]]]][]]]Y]\]]]][]\]][X]#	X0:i:4	X1:i:0	XA:Z:X,+91368644,46M,1;17,-7480890,46M,1;12,-53547826,46M,1;	MD:Z:44C1	RG:Z:L8221	XG:i:0	NM:i:1	XM:i:1	XO:i:0	XP:i:1	XT:A:R
M_SOLEXA-GA03_00029_PEdi_MM_JK_SC_IN_QF_SR:1:5:10710:12554#GCCGCGA,CCGGTAC	16	Y	5605473	37	97M	*	0	0	ACAGGCCTCTACTCAGCACCACAGCCCACCAGTGACACAGACCATTGTTCTCTGCCACAGCCCTCCAGTGACACAGACCATCGCATTGTGCCACAGG	]]]]]]]]]]]]]]]]]]]]]]]]]]]]]]]]]]]]]]]]]]]]]]]]]]]]]]]]]]]]]]]]]]]]]]]]]]]]]]]]]]]]]]]]]]]]#]#]]	X0:i:1	X1:i:0	MD:Z:96C0	RG:Z:L8204	XG:i:0	NM:i:1	XM:i:1	XO:i:0	XP:i:38	XT:A:U
M_SOLEXA-GA02_00040_PEdi_MM_3:4:113:8580:18006#AGAAGAA,CTCGATG	0	Y	5605517	23	54M	*	0	0	TTGTTCTCTGCCACAGCCCTCCAGTGACACAGACCATCGCATTGTGCCACAGGC	##]##]]]]]]]]]]]]]]]]]]]]]]]]]]]]]]]]]]]]]]]]]]]]]#]]]	X0:i:1	X1:i:1	XA:Z:X,+91873473,54M,2;	MD:Z:52C1	RG:Z:L8255-2	XG:i:0	NM:i:1	XM:i:1	XO:i:0	XP:i:5	XT:A:U
M_SOLEXA-GA03_00029_PEdi_MM_JK_SC_IN_QF_SR:2:67:8029:14491#ACTCTCA,ATGGAGA	0	Y	5605517	23	55M	*	0	0	TTGTTCTCTGCCACAGCCCTCCAGTGACACAGACCATCGCATTGTGCCACAGGCC	##]##]]]]]]]]]]]]]]\]]]]]]\]]]]ZZ\]]]]]]]]]]]]]]]]#]]]]	X0:i:1	X1:i:1	XA:Z:X,+91873473,55M,2;	MD:Z:52C2	RG:Z:L8254	XG:i:0	NM:i:1	XM:i:1	XO:i:0	XP:i:2	XT:A:U
M_SOLEXA-GA03_00029_PEdi_MM_JK_SC_IN_QF_SR:2:108:16900:17566#ACGCGGC,CAGGAGG	16	Y	5605520	23	57M	*	0	0	TTCTCTGCCACAGCCCTCCAGTGACACAGACCATCGCATTGTGCCACAGGCCACCAC	##]#]]]]]]]]]]]]]]]]]]]]]]]]]]]]]]]]]]]]]]]]]]]]]]]]#]]#]	X0:i:1	X1:i:1	XA:Z:X,-91873476,57M,2;	MD:Z:49C7	RG:Z:L8244	XG:i:0	NM:i:1	XM:i:1	XO:i:0	XP:i:6	XT:A:U
M_SOLEXA-GA03_00029_PEdi_MM_JK_SC_IN_QF_SR:1:52:4642:6064#TCGGCAA,TTGGATC	0	Y	5605531	0	60M	*	0	0	AGCCCTCCAGTGACACAGACCATCGCATTGTGCCACAGCCCACCACCAATACAGGTGTCT	]X]\]]]]]]]]]]]]]]]]]]]]]]]]]]]]]]]]]]]]]]]]]]]]]]]]]]]]]]]]	X0:i:2	X1:i:0	XA:Z:X,+91873487,60M,1;	MD:Z:47G12	RG:Z:L8208	XG:i:0	NM:i:1	XM:i:1	XO:i:0	XP:i:1	XT:A:R
M_SOLEXA-GA03_00038_PEdi_MM_CB_RS:7:34:2805:11014	0	Y	5605539	0	45M	*	0	0	AGTGACACAGACCATCGCATTGTGCCACAGGCCACCACCGATACA	RP#RVXVYYW[[X\][Y\[]]Z][ZX]Z]YWZXXUY]]]]#\#X#	X0:i:2	X1:i:0	XA:Z:X,+91873495,45M,1;	MD:Z:30C14	RG:Z:L8253	XG:i:0	NM:i:1	XM:i:1	XO:i:0	XP:i:1	XT:A:R
M_SOLEXA-GA02_00040_PEdi_MM_3:4:22:6820:18820#ACGCGGC,CAGGAGG	0	Y	5605547	0	37M	*	0	0	AGACCATCGCATTGTGCCACAGCCCACCACCGATACA	PJONOPSPOPU[ZSVSQRTQYNSPPUSSYSPP#T#P#	X0:i:2	X1:i:0	XA:Z:X,+91873503,37M,0;	MD:Z:37	RG:Z:L8244	XG:i:0	NM:i:0	XM:i:0	XO:i:0	XP:i:1	XT:A:R
M_SOLEXA-GA03_00029_PEdi_MM_JK_SC_IN_QF_SR:4:2:9521:16890#ACCGTAG,AATAGTA	16	Y	5605547	0	73M	*	0	0	AGACCATCGCATTGTGCCACAGGCCACCACCGATACAGGTGTCTGCTCTCCACCACAGTCCTCCTCTAGTGCA	]]]]]]]]]]]]]]]]]]]]]]]]]]]]]]]]]]]]]]]]]]]]]]]]]]]]]]]]]]]]]]]]]]]]]]]]#	X0:i:2	X1:i:0	XA:Z:X,-91873503,73M,1;	MD:Z:22C50	RG:Z:L8238	XG:i:0	NM:i:1	XM:i:1	XO:i:0	XP:i:5	XT:A:R
M_SOLEXA-GA03_00038_PEdi_MM_CB_RS:6:79:3459:14861	0	Y	5605559	0	41M	*	0	0	TGTGCCACAGGCCACCACCGATACAGGTGTCTGCTCTCCAC	#V#U\]Z[\WV]YYWY][Z[][]]]YUZWZ[]X[\Z]Y\#]	X0:i:2	X1:i:0	XA:Z:X,+91873515,41M,1;	MD:Z:10C30	RG:Z:L8254	XG:i:0	NM:i:1	XM:i:1	XO:i:0	XP:i:1	XT:A:R
M_SOLEXA-GA04_00026_PEdi_MM_4:4:96:19172:5621#AGGTTTA,TGCGTCC	16	Y	5605561	23	69M	*	0	0	TGCCACAGGCCACCACCGATACAGGTGTCTGCTCTCCACCACAGTCCTCCTCTAGTGCAGGGTACTGCA	#]]]]]]]]]]]]]]]]]]]]]]]]]]]]]]]]]]]]]]]]]]]]]]]]]]]]]]]]]]]]]]]]]]]#	X0:i:1	X1:i:1	XA:Z:X,-91873517,69M,2;	MD:Z:8C60	RG:Z:L8212	XG:i:0	NM:i:1	XM:i:1	XO:i:0	XP:i:3	XT:A:U
M_SOLEXA-GA03_00029_PEdi_MM_JK_SC_IN_QF_SR:1:105:19435:20462#TGCTGGA,AGGTACC	16	Y	5605565	0	45M	*	0	0	ACAGCCCACCACCGATACAGGTGTCTGCTCTCCACCACAGTACTC	WUZRUTY]U\[\YW]\][]YU]QYY]ZY]XXXW]YT]U]UT#SRO	X0:i:2	X1:i:0	XA:Z:X,-91873521,45M,1;	MD:Z:41C3	RG:Z:L8211	XG:i:0	NM:i:1	XM:i:1	XO:i:0	XP:i:1	XT:A:R
M_SOLEXA-GA03_00029_PEdi_MM_JK_SC_IN_QF_SR:2:51:3714:17840#AGGTTTA,TGCGTCC	16	Y	5605566	23	80M	*	0	0	CAGGCCACCACCGATACAGGTGTCTGCTCTCCACCACAGTCCTCCTCTAGTGCAGGGTACTGCACTTCACCACAGCCCAC	]]]]]]]]]]]]]]]]]]]]]]]]]]]]]]]]]]]]]]]]]]]]]]]]]]]]]]]]]]]]]]]]]]]]]]]]]]]]]]#]	X0:i:1	X1:i:1	XA:Z:X,-91873522,80M,2;	MD:Z:3C76	RG:Z:L8212	XG:i:0	NM:i:1	XM:i:1	XO:i:0	XP:i:25	XT:A:U
M_SOLEXA-GA03_00029_PEdi_MM_JK_SC_IN_QF_SR:1:11:9234:16926#AGGTTTA,TGCGTCC	0	Y	5605568	23	57M	*	0	0	GGCCACCACCGATACAGGTGTCTGCTCTCCACCACAGTCCTCCTCTAGTGCAGGGTA	]]]]]]]]]]]]]]]]]]]]]]]]]]]]]]]]]]]]]]]]]]]]]]]]]]]]]]]]#	X0:i:1	X1:i:1	XA:Z:X,+91873524,57M,2;	MD:Z:1C55	RG:Z:L8212	XG:i:0	NM:i:1	XM:i:1	XO:i:0	XP:i:26	XT:A:U
M_SOLEXA-GA03_00029_PEdi_MM_JK_SC_IN_QF_SR:1:96:14802:5652#ACGTAAC,CGAATGC	0	Y	5605568	23	58M	*	0	0	GGCCACCACCGATACAGGTGTCTGCTCTCCACCACAGTCCTCCTCTAGTGCAGGGTAC	]]]]]]]]]]]]]]]]]]]]]]]]]]]]]]]]]]]]]]]]]]]]]]]]]]]]]]]]#]	X0:i:1	X1:i:1	XA:Z:X,+91873524,58M,2;	MD:Z:1C56	RG:Z:L8246	XG:i:0	NM:i:1	XM:i:1	XO:i:0	XP:i:7	XT:A:U
M_SOLEXA-GA03_00038_PEdi_MM_CB_RS:6:120:9023:19072	0	Y	6024527	37	53M	*	0	0	TTACAATGCTTGCGTGTGTGTGTGTGTGTGTGTGTGTGTGTATGCATGTGTGT	##O%VQWQ(V[VWY[YZX]X[[]]][]]]Z\]][]\]RZV[YZUUU\Y]YUUP	X0:i:1	X1:i:0	MD:Z:12T40	RG:Z:L8250	XG:i:0	NM:i:1	XM:i:1	XO:i:0	XP:i:1	XT:A:U
M_SOLEXA-GA03_00029_PEdi_MM_JK_SC_IN_QF_SR:1:15:12213:1929#AAGTCTG,AGATAGG	0	Y	6736277	37	64M	*	0	0	TGGGCAGGCAGAGGGAGGTTTGGCTGATGGTGTTGGGTTGGAGTCATGGATTGCTGGCCAGGAA	#]]]]]]]]]]]]]]]]]]]]]]]]]]]]]]]]]]]]]]]]]]]]]]]]]]]]]]]]]]#]]##	X0:i:1	X1:i:0	MD:Z:64	RG:Z:L8224	XG:i:0	NM:i:0	XM:i:0	XO:i:0	XP:i:26	XT:A:U
M_SOLEXA-GA03_00029_PEdi_MM_JK_SC_IN_QF_SR:3:30:11515:17125#AGAAGAA,CTCGATG	0	Y	6736284	37	60M	*	0	0	GCAGAGGGAGGTTTGGCTGATGGTGTTGGGTTGGAGTCATGGATTGCTGGCCAGGAACAG	]]]]]]]]]]]]]]]]]]]]]]]]]]]]]]]]]]]]]]]]]]]]]]]]]]]]]]]##]#]	X0:i:1	X1:i:0	MD:Z:60	RG:Z:L8255-2	XG:i:0	NM:i:0	XM:i:0	XO:i:0	XP:i:14	XT:A:U
M_SOLEXA-GA03_00029_PEdi_MM_JK_SC_IN_QF_SR:2:37:19497:8683#AAGGACA,CCTAGGT	0	Y	6736289	37	74M	*	0	0	GGGAGGTTTGGCTGATGGTGTTGGGTTGGAGTCATGGATTGCTGGCCAGGAACAGGCATCAGTGCTTGCTGGCG	]]]]]]]]]]]]]]]]]]]]]]]]]]]]]]]]]]]]]]]]]]]]]]]]]]]]]]]]]]]]]]]]]]]]]]]]]]	X0:i:1	X1:i:0	MD:Z:74	RG:Z:L8251	XG:i:0	NM:i:0	XM:i:0	XO:i:0	XP:i:10	XT:A:U
M_SOLEXA-GA03_00029_PEdi_MM_JK_SC_IN_QF_SR:2:72:3850:16409#ACGGAGG,AATACCT	0	Y	6736294	37	67M	*	0	0	GTTTGGCTGATGGTGTTGGGTTGGAGTCATGGATTGCTGGCCAGGAACAGGCATCAGTGCTTGCTGG	]###]]]]]]]]]]]]]]]]]]]]]]]]]]]]]]]]]]]]]]]]]]]]]]]]]]]]]]]]]]]]]]]	X0:i:1	X1:i:0	MD:Z:67	RG:Z:L8245	XG:i:0	NM:i:0	XM:i:0	XO:i:0	XP:i:12	XT:A:U
M_SOLEXA-GA03_00029_PEdi_MM_JK_SC_IN_QF_SR:1:50:10177:12867#ACGATTC,TGGAATA	16	Y	6736301	37	58M	*	0	0	TGATGGTGTTGGGTTGGAGTCATGGATTGCTGGCCAGGAACAGGCATCAGTGCTTGCT	#]]#]]]]]]]]]]]]]]]]]]]]]]]]]]]]]]]]]]]]]]]]]]]]]]]]]]]]]]	X0:i:1	X1:i:0	MD:Z:58	RG:Z:L8243	XG:i:0	NM:i:0	XM:i:0	XO:i:0	XP:i:17	XT:A:U
M_SOLEXA-GA03_00029_PEdi_MM_JK_SC_IN_QF_SR:1:84:1808:20644#CCGTCCA,GCATTGG	0	Y	6736307	37	61M	*	0	0	TGTTGGGTTGGAGTCATGGATTGCTGGCCAGGAACAGGCATCAGTGCTTGCTGGCGGACCC	#]##]]]]]]]]]]]]]]]]]]]]]]]]]]]]]]]]]]]]]]]]]]]]]]]]]]]]]#]]]	X0:i:1	X1:i:0	MD:Z:61	RG:Z:L8216	XG:i:0	NM:i:0	XM:i:0	XO:i:0	XP:i:23	XT:A:U
M_SOLEXA-GA03_00029_PEdi_MM_JK_SC_IN_QF_SR:2:61:16588:3020#CCGTCCA,GCATTGG	0	Y	6736307	25	64M	*	0	0	TGTTGGGTTGGAGTCATGGATTGCTGGCCAGGAACAGGCATCAGTGCTTGCTGGAGGCCACCGT	#]##]]]]]]]]]]]]]]]]]]]]]]]]]]]]]]]]]]]]]]]]]]]]]]]]]]]]]]\#[]]]	X0:i:1	X1:i:0	MD:Z:54C2A1C1T1G0	RG:Z:L8216	XG:i:0	NM:i:5	XM:i:5	XO:i:0	XP:i:1	XT:A:U
M_SOLEXA-GA03_00029_PEdi_MM_JK_SC_IN_QF_SR:2:6:5717:2250#ACCGTAG,AATAGTA	16	Y	6736307	37	49M	*	0	0	TGTTGGGTTGGAGTCATGGATTGCTGGCCAGGAACAGGCATCAGTGCTT	#]##]]]]]]]]]]]]]]]]]]]]]]]]]]]]]]]]]]]]]]]]]]]]]	X0:i:1	X1:i:0	MD:Z:49	RG:Z:L8238	XG:i:0	NM:i:0	XM:i:0	XO:i:0	XP:i:5	XT:A:U
M_SOLEXA-GA02_00040_PEdi_MM_3:4:27:18186:13731#ACGGAGG,AATACCT	16	Y	6736309	37	105M	*	0	0	TTGGGTTGGAGTCATGGATTGCTGGCCAGGAACAGGCATCAGTGCTTGCTGGCGGACCCTGGGCTGCTGAGCTGGCACCACTGGGATGTGGTGATGAGACTGCAG	##]]]]]]]]]]]]]]]]]]]]]]]]]]]]]]]]]]]]]]]]]]]]]]]]]]]]]]]]]]]]]]]]]]]]]]]]]]]]]]]]]]]]V]]]]]]]]]]]]]]]]#Y	X0:i:1	X1:i:0	MD:Z:105	RG:Z:L8245	XG:i:0	NM:i:0	XM:i:0	XO:i:0	XP:i:3	XT:A:U
M_SOLEXA-GA03_00038_PEdi_MM_CB_RS:5:73:9493:12039	0	Y	6736313	37	50M	*	0	0	GTTGGAGTCATGGATTGCTGGCCAGGAACAGGCATCAGTGCTTGCTGGCA	]##]]]]]]]]]]]]]]]]]]]]]]]]]]]]]]]]]]]]]]]]]]]]]]#	X0:i:1	X1:i:0	MD:Z:49G0	RG:Z:L8214	XG:i:0	NM:i:1	XM:i:1	XO:i:0	XP:i:2	XT:A:U
M_SOLEXA-GA04_00026_PEdi_MM_4:5:12:17612:12428#ATGTCAA,ACGCAAC	0	Y	6931981	37	74M	*	0	0	TGATAGTTGCTGTGATTCCTGATGTGGTGCAGATGCGGCAGCAGGCATTTGCAGAGAAGCTCACTCAGCAGCAA	#]]#]]]]]]]]]]]]]]]]]]]]]]]]]]]]]]]]]]]]]]]]]]]]]]]]]]]]]]]]]]]]]]]]]#]]##	X0:i:1	X1:i:0	MD:Z:51G22	RG:Z:L8215	XG:i:0	NM:i:1	XM:i:1	XO:i:0	XP:i:3	XT:A:U
M_SOLEXA-GA03_00029_PEdi_MM_JK_SC_IN_QF_SR:1:71:15422:15126#AAGAATT,TGACGTC	0	Y	6931984	37	98M	*	0	0	TAGTTGCTGTGATTCCTGATGTGGTGCAGATGCGGCAGCAGGCATTTGCAGAGAAGCTCACTCAGCAGCAAGCCAGTGCAGCAGCCACAGAGGCATCA	#]]##]]]]]]]]]]]]]]]]]]]]]]]]]]]]]]]]]]]]]]]]]]]]]]]]]]]]]]]]]]]]]]]]]]]]]]]]]]]]]]]]]]]]]]]]]#]]#	X0:i:1	X1:i:0	MD:Z:48G49	RG:Z:L8221	XG:i:0	NM:i:1	XM:i:1	XO:i:0	XP:i:19	XT:A:U
M_SOLEXA-GA03_00029_PEdi_MM_JK_SC_IN_QF_SR:1:71:15673:18383#ACGGAGG,AATACCT	0	Y	6931991	37	74M	*	0	0	TGTGATTCCTGATGTGGTGCAGATGCGGCAGCAGGCATTTGCAGAGAAGCTCACTCAGCAGCAAGCCAGTGCAG	#]#]]]]]]]]]]]]]]]]]]]]]]]]]]]]]]]]]]]]]]]]]]]]]]]]]]]]]]]]]]]]]]]]]]]]]#]	X0:i:1	X1:i:0	MD:Z:41G32	RG:Z:L8245	XG:i:0	NM:i:1	XM:i:1	XO:i:0	XP:i:6	XT:A:U
M_SOLEXA-GA04_00026_PEdi_MM_4:5:60:10025:19408#AAATGCA,TCGCAGG	0	Y	6931992	37	46M	*	0	0	GTGATTCCTGATGTGGTGCAGATGCGGCAGCAGGCATTTGCAGAGA	]#]]#]]]]]]]]]]]]]]]]]]]]]]]]]]]]]]]]]]]]#]#]#	X0:i:1	X1:i:0	MD:Z:40G5	RG:Z:L8249	XG:i:0	NM:i:1	XM:i:1	XO:i:0	XP:i:4	XT:A:U
M_SOLEXA-GA03_00029_PEdi_MM_JK_SC_IN_QF_SR:2:97:8264:20822#ACCCAGA,GCAAGAT	16	Y	6932011	37	96M	*	0	0	AGATGCGGCAGCAGGCATTTGCAGAGAAGCTCACTCAGCAGCAAGCCAGTGCAGCAGCCACAGAGGCATCAGCAATGGCAAAGGCGGCAACCATGA	]]]#]]]]]]]]]]]]]]]]]]]]]]]]]]]]]]]]]]]]]]]]]]]]]]]]]]]]]]]]]]]]]]]]]]]]]]]]]]]]]]]]]]]]]]]]#]]#	X0:i:1	X1:i:0	MD:Z:21G74	RG:Z:L8253	XG:i:0	NM:i:1	XM:i:1	XO:i:0	XP:i:3	XT:A:U
M_SOLEXA-GA03_00029_PEdi_MM_JK_SC_IN_QF_SR:2:105:19355:9690#TGCTGGA,AGGTACC	0	Y	6932022	37	83M	*	0	0	CAGGCATTTGCAGAGAAGCTCACTCAGCAGCAAGCCAGTGCAGCAGCCACAGAGGCATCAGCAATGGCAAAGGCGGCAACCAT	]]]]]]]]]]]]]]W]]]]]]]]]]]]]]]Y]]]]]]]]]]]]]]]]]]]]]]]]]]]]]]]]]]]]]]]]]]]]]]]#]]#]	X0:i:1	X1:i:0	MD:Z:10G72	RG:Z:L8211	XG:i:0	NM:i:1	XM:i:1	XO:i:0	XP:i:3	XT:A:U
M_SOLEXA-GA03_00029_PEdi_MM_JK_SC_IN_QF_SR:1:22:6453:18299#TGCTGGA,AGGTACC	16	Y	7171933	0	105M	*	0	0	TTGTCAGAAGACTTAATGACCTCTGTCGATTTCTTCTCTCTCCAGGCACTGGGACGTTCGGGCGGGTGCACCTGGTGAAGGAGAAGACAGCCAAGCATTTCTTCA	##]#]]]]]]]]]]]]]]]]]]]]]]]]]]]]]]]]]]]]]]]]]]]]]]]]]]]]]]]]]]]]]]]]]]]]]]]]]]]]]]]]]]]]]]]]]]]]]]]]]]]]#	X0:i:2	X1:i:0	XA:Z:X,+3592748,105M,2;	MD:Z:7G96G0	RG:Z:L8211	XG:i:0	NM:i:2	XM:i:2	XO:i:0	XP:i:12	XT:A:R
M_SOLEXA-GA03_00029_PEdi_MM_JK_SC_IN_QF_SR:1:50:19113:6120#GTAGAGA,GATCTCG	16	Y	7171945	0	83M	*	0	0	TTAATGACCTCTGTCGATTTCTTCTCTCTCCAGGCACTGGGACGTTCGGGCGGGTGCACCTGGTGAAGGAGAAGACAGCCAAG	##]]#]]]]]]]]]]]]]]]]]]]]]]]]]]]]]]]]]]]]]]]]]]]]]]]]]]]]]]]]]]]]]]]]]]]]]]]]]]]##]	X0:i:2	X1:i:0	XA:Z:X,+3592758,83M,0;	MD:Z:83	RG:Z:L8219	XG:i:0	NM:i:0	XM:i:0	XO:i:0	XP:i:3	XT:A:R
M_SOLEXA-GA03_00029_PEdi_MM_JK_SC_IN_QF_SR:3:15:14452:10916#AGCATCA,GCTCGAA	16	Y	7171946	0	69M	*	0	0	TAATGACCTCTGTCGATTTCTTCTCTCTCCAGGCACTGGGACGTTCGGGCGGGTGCACCTGGTGAAGGA	#]]#]]]]]]]]]]]]]]]]]]]]]]]]]]]]]]]]]]]]]]]]]]]]]]]]]]]]]]]]]]]]##]]#	X0:i:2	X1:i:0	XA:Z:X,+3592771,69M,0;	MD:Z:69	RG:Z:L8256	XG:i:0	NM:i:0	XM:i:0	XO:i:0	XP:i:1	XT:A:R
M_SOLEXA-GA03_00038_PEdi_MM_CB_RS:6:87:10600:9538	0	Y	7171953	0	47M	*	0	0	CTCTGTCGATTTCTTCTCTCTCCAGGCACTGGGACGTTCGGGTGGGT	Y#Z#Z[]W[]]]]]]]]]]]]]]][]]]]]\[[][]]]\[\][]\][	X0:i:2	X1:i:0	XA:Z:X,-3592786,47M,1;	MD:Z:42C4	RG:Z:L8247	XG:i:0	NM:i:1	XM:i:1	XO:i:0	XP:i:1	XT:A:R
M_SOLEXA-GA03_00029_PEdi_MM_JK_SC_IN_QF_SR:1:77:5448:2648#AGCATCA,GCTCGAA	0	Y	7171956	0	41M	*	0	0	TGTCGATTTCTTCTCTCTCCAGGCACTGGGACGTTCGGGTG	#]#]]]]]]]]]]]]]]]]]]]]]]]]]]]]]]]]]]]]]]	X0:i:2	X1:i:0	XA:Z:X,-3592789,41M,1;	MD:Z:39C1	RG:Z:L8256	XG:i:0	NM:i:1	XM:i:1	XO:i:0	XP:i:3	XT:A:R
M_SOLEXA-GA03_00029_PEdi_MM_JK_SC_IN_QF_SR:3:55:16319:20598#AAGGACA,CCTAGGT	16	Y	7171956	0	42M	*	0	0	TGTCGATTTCTTCTCTCTCCAGGCACTGGGACGTTCGGGCGG	#]#]]]]]]]]]]]]]]]]]]]]]]]]]]]]]]]]]]]]]]]	X0:i:2	X1:i:0	XA:Z:X,+3592788,42M,0;	MD:Z:42	RG:Z:L8251	XG:i:0	NM:i:0	XM:i:0	XO:i:0	XP:i:2	XT:A:R
M_SOLEXA-GA03_00029_PEdi_MM_JK_SC_IN_QF_SR:3:71:6899:17109#ACGACCT,AGAACCG	0	Y	7171956	0	77M	*	0	0	TGTCGATTTCTTCTCTCTCCAGGCACTGGGACGTTCGGGCGGGTGCACCTGGTGAAGGAGAAGACAGCCATTACCTT	#X#]\\]]]]]]]]]]]]]]]]]]]]]]]]]]]]]]]]]]]]]]]]]]]]]]]]]]]]]]]]]]]]]]]]]]#][]]	X0:i:2	X1:i:0	XA:Z:X,-3592753,77M,5;	MD:Z:70A0G0C0A0T2	RG:Z:L8242	XG:i:0	NM:i:5	XM:i:5	XO:i:0	XP:i:1	XT:A:R
M_SOLEXA-GA03_00038_PEdi_MM_CB_RS:7:9:6177:3763	16	Y	7171956	0	62M	*	0	0	TGTCGATTTCTTCTCTCTCCAGGCACTGGGACGTTCGGGCGGGTGCACCTGGTGAAGGAGAA	#]#]]]]]]]]]]]]]]]]]]]]]]]]]]]]]]]]]]]]]]]]]]]]]]]]]]]]]]]#]##	X0:i:2	X1:i:0	XA:Z:X,+3592768,62M,0;	MD:Z:62	RG:Z:L8246	XG:i:0	NM:i:0	XM:i:0	XO:i:0	XP:i:2	XT:A:R
M_SOLEXA-GA04_00026_PEdi_MM_4:5:107:12657:13034#AGAAGAA,CTCGATG	0	Y	7171956	0	44M	*	0	0	TGTCGATTTCTTCTCTCTCCAGGCACTGGGACGTTCGGGTGGGT	#\#][]\]]]]]]]]]]]]]]]]]]]]]][]]]]]]]]]]]][]	X0:i:2	X1:i:0	XA:Z:X,-3592786,44M,1;	MD:Z:39C4	RG:Z:L8255-2	XG:i:0	NM:i:1	XM:i:1	XO:i:0	XP:i:1	XT:A:R
M_SOLEXA-GA03_00029_PEdi_MM_JK_SC_IN_QF_SR:4:59:10536:17599#ACTCTCA,ATGGAGA	16	Y	7171963	0	44M	*	0	0	TTCTTCTCTCTCCAGGCACTGGGACGTTCGGGCGGGTGCACCTG	##]##]]]]]]]]]]]]]]][]]]]]]]]]]Z]]]]]]Z#ZZZZ	X0:i:2	X1:i:0	XA:Z:X,+3592779,44M,0;	MD:Z:44	RG:Z:L8254	XG:i:0	NM:i:0	XM:i:0	XO:i:0	XP:i:1	XT:A:R
M_SOLEXA-GA03_00029_PEdi_MM_JK_SC_IN_QF_SR:1:33:16322:7404#TGCTGGA,AGGTACC	0	Y	7171973	0	50M	*	0	0	TCCAGGCACTGGGACGTTCGGGTGGGTGCACCTGGTGAAGGAGAAGACAG	#]]]]]]]]]]]]]]]]]]]]]]]]]]]]]]]]]]]]]]]]]]]]]#]#]	X0:i:2	X1:i:0	XA:Z:X,-3592763,50M,1;	MD:Z:22C27	RG:Z:L8211	XG:i:0	NM:i:1	XM:i:1	XO:i:0	XP:i:4	XT:A:R
M_SOLEXA-GA03_00029_PEdi_MM_JK_SC_IN_QF_SR:2:65:18534:18145#AGTTCCA,CATGCTC	0	Y	7171977	0	65M	*	0	0	GGCACTGGGACGTTCGGGTGGGTGCACCTGGTGAAGGAGAAGACAGCCAAGCATTTCTTCGCCCT	]]]]]]]]]]]]]]]]]]]]]]]]]]]]]]]]]]]]]]]]]]]]]]]]]]]]]]]]]]]]]]]]]	X0:i:2	X1:i:0	XA:Z:X,-3592744,65M,1;	MD:Z:18C46	RG:Z:L8214	XG:i:0	NM:i:1	XM:i:1	XO:i:0	XP:i:16	XT:A:R
M_SOLEXA-GA03_00038_PEdi_MM_CB_RS:8:98:9832:11376	16	Y	7171981	0	37M	*	0	0	CTGGGACGTTCGGGCGGGTGCACCTGGTGAAGGAGAA	V#TXVWVX[YXXUUZYWWYYXVWU[WXYXZYYV#V##	X0:i:2	X1:i:1	XA:Z:X,+3592768,37M,0;15,+101098954,37M,1;	MD:Z:37	RG:Z:L8247	XG:i:0	NM:i:0	XM:i:0	XO:i:0	XP:i:1	XT:A:R
M_SOLEXA-GA03_00029_PEdi_MM_JK_SC_IN_QF_SR:3:87:19716:17392#AATAGGA,GGATCAA	0	Y	7171982	0	52M	*	0	0	TGGGATGTTCGGGCGGGTGCACCTGGTGAAGGAGAAGACAGCCAAGCATTTC	#]]]]]]]]]]]]]]]]]]]]]]]]]]]]]]]]]]]]]]]]]]]]]]#]]]]	X0:i:2	X1:i:0	XA:Z:X,-3592752,52M,1;	MD:Z:5C46	RG:Z:L8252	XG:i:0	NM:i:1	XM:i:1	XO:i:0	XP:i:21	XT:A:R
M_SOLEXA-GA03_00029_PEdi_MM_JK_SC_IN_QF_SR:1:110:19323:1687#AGAAGAA,CTCGATG	0	Y	7171986	0	50M	*	0	0	ACGTTCGGGTGGGTGCACCTGGTGAAGGAGAAGACAGCCAAGCATTTCTT	]]]##]]]]]]]]]]]]]]]]]]]]]]]]]]]]]]]]]]]]]]]]]]]]]	X0:i:2	X1:i:0	XA:Z:X,-3592750,50M,1;	MD:Z:9C40	RG:Z:L8255-2	XG:i:0	NM:i:1	XM:i:1	XO:i:0	XP:i:4	XT:A:R
M_SOLEXA-GA03_00029_PEdi_MM_JK_SC_IN_QF_SR:1:80:18439:20367#AGAAGAA,CTCGATG	16	Y	7171987	0	84M	*	0	0	TGTTCGGGTGGGTGCACCTGGTGAAGGAGAAGACAGCCAAGCATTTCTTCGCCCTCAAGGTGATGAGCATTCCCGACGTCATCC	#]##]]]]]]]]]]]]]]]]]]]]]]]]]]]]]]]]]]]]]]]]]]]]]]]]]]]]]]]]]]]]]]]]]]]]]]]]]]]]#]]]	X0:i:2	X1:i:0	XA:Z:X,+3592715,84M,2;	MD:Z:0C7C75	RG:Z:L8255-2	XG:i:0	NM:i:2	XM:i:2	XO:i:0	XP:i:14	XT:A:R
M_SOLEXA-GA03_00029_PEdi_MM_JK_SC_IN_QF_SR:1:82:5116:5036#ACGGAGG,AATACCT	0	Y	7171988	37	93M	*	0	0	GTTCGGGTGGGTGCACCTGGTGAAGGAGAAGACAGCCAAGCATTTCTTCGCCCTCAAGGTGATGAGCATTCCCGACGTCATCCGCCGGAAGCA	]##]]]]]]]]]]]]]]]]]]]]]]]]]]]]]]]]]]]]]]]]]]]]]]]]]]]]]]]]]]]]]]]]]]]]]]]]]]]]]]]]]]]]]##]]#	X0:i:1	X1:i:0	MD:Z:7C85	RG:Z:L8245	XG:i:0	NM:i:1	XM:i:1	XO:i:0	XP:i:45	XT:A:U
M_SOLEXA-GA03_00029_PEdi_MM_JK_SC_IN_QF_SR:2:17:8567:16533#ACGGAGG,AATACCT	0	Y	7171988	37	95M	*	0	0	GTTCGGGTGGGTGCACCTGGTGAAGGAGAAGACAGCCAAGCATTTCTTCGCCCTCAAGGTGATGAGCATTCCCGACGTCATCCGCCGGAAAGCGA	R##]]]]]]]]]]]]]]]]]]]]]]]]]]]]]]]]]]]]]]]]]]]]]]]]]]]]]]]]]]]]]]]]]]]]]]]]]]]]]]]]]]]]]]]#]]]#	X0:i:1	X1:i:0	MD:Z:7C82G0C0A1G0	RG:Z:L8245	XG:i:0	NM:i:5	XM:i:5	XO:i:0	XP:i:1	XT:A:U
M_SOLEXA-GA03_00029_PEdi_MM_JK_SC_IN_QF_SR:2:36:1587:17544#ACCTTGC,TCATGGT	16	Y	7171989	0	48M	*	0	0	TTCGGGCGGGTGCACCTGGTGAAGGAGAAGACAGCCAAGCATTTCTTC	##]]]]]]]]]]]]]]]]]]]]]]]]]]]]]]]]]]]]]]]]]]]]]]	X0:i:2	X1:i:0	XA:Z:X,+3592749,48M,0;	MD:Z:48	RG:Z:L8241	XG:i:0	NM:i:0	XM:i:0	XO:i:0	XP:i:10	XT:A:R
M_SOLEXA-GA02_00040_PEdi_MM_3:4:93:13651:19766#GCCGCGA,CCGGTAC	16	Y	7171995	0	43M	*	0	0	TGGGTGCACCTGGTGAAGGAGAAGACAGCCAAGCATTTCTTCA	#]]]#]]]]]]]]]]]]]]]]]]]]]]]]]]]]]]]]]]]]]#	X0:i:2	X1:i:0	XA:Z:X,+3592748,43M,2;	MD:Z:0C41G0	RG:Z:L8204	XG:i:0	NM:i:2	XM:i:2	XO:i:0	XP:i:2	XT:A:R
M_SOLEXA-GA03_00038_PEdi_MM_CB_RS:5:58:1501:18511	16	Y	7556533	37	66M	*	0	0	AGGTAAAGCTAGAAGCAACAGGGAAGAAGGCCTAAGAGTACCCAGAGGCGGAGGTAGGAGGTAGGG	]]]#]]]]]]]]]]]]]]]]]]]]]]]]]]]]]]]]]]]]]]]]]]]]]]]]]]]]]]]]]]#]]]	X0:i:1	X1:i:0	MD:Z:66	RG:Z:L8254	XG:i:0	NM:i:0	XM:i:0	XO:i:0	XP:i:3	XT:A:U
M_SOLEXA-GA03_00029_PEdi_MM_JK_SC_IN_QF_SR:1:112:6156:5598#AGTTCCA,CATGCTC	16	Y	7556535	37	78M	*	0	0	GTAAAGCTAGAAGCAACAGGGAAGAAGGCCTAAGAGTACCCAGAGGCGGAGGTAGGAGGTAGGGGATTTCTCAGATTT	]#]]]]]]]]]]]]]]]]]]]]]]]]]]]]]]]]]]]]]]]]]]]]]]]]]]]]]]]]]]]]]]]]]]]]]]]]#]]]	X0:i:1	X1:i:0	MD:Z:78	RG:Z:L8214	XG:i:0	NM:i:0	XM:i:0	XO:i:0	XP:i:16	XT:A:U
M_SOLEXA-GA03_00029_PEdi_MM_JK_SC_IN_QF_SR:1:38:9333:1736#ACTCTCA,ATGGAGA	16	Y	7556539	37	51M	*	0	0	AGCTAGAAGCAACAGGGAAGAAGGCCTAAGAGTACCCAGAGGCGGAGGTAG	]]]#]]]]]]]]]]]]]]]]]]]]]]]]]]]]]]]]]]]]]]]]]]]]]#]	X0:i:1	X1:i:0	MD:Z:51	RG:Z:L8254	XG:i:0	NM:i:0	XM:i:0	XO:i:0	XP:i:2	XT:A:U
M_SOLEXA-GA03_00029_PEdi_MM_JK_SC_IN_QF_SR:3:37:9856:12190#AGTTCCA,CATGCTC	0	Y	7556548	37	82M	*	0	0	CAACAGGGAAGAAGGCCTAAGAGTACCCAGAGGCGGAGGTAGGAGGTAGGGGATTTCTCAGATTTGCTTCCACATATGACCT	]]]]]]]]]]]]]]]]]]]]]]]]]]]]]]]]]]]]]]]]]]]]]]]]]]]]]]]]]]]]]]]]]]]]]]]]]]]]]]#]]]	X0:i:1	X1:i:0	MD:Z:82	RG:Z:L8214	XG:i:0	NM:i:0	XM:i:0	XO:i:0	XP:i:2	XT:A:U
M_SOLEXA-GA03_00038_PEdi_MM_CB_RS:8:87:5045:16202	16	Y	7557313	37	135M	*	0	0	CCTACTGGTCCTCCTCCTACCACTCCACGTCGGCCTCCTCCTGGGCCACCACCTTCACCTCCGCCATTATGTCATCCGCCACCTGCACCACCTCCTCCTCCAAGGCAGCCTCCTCGCTCAGCGCCCCGGGCACCC	=?#??@?B?==A@?><@B@?=?=BB?B=;<;C:?=<?;;:;>??9;;<=;>=;:<9;9989:=URRSSURPM=97>;8<>9>?9<=:=;;==8=>6>:7<=<<<=A;<<<;;<===<>:<8><<88><?>:#867	X0:i:1	X1:i:0	MD:Z:131G3	RG:Z:L8252	XG:i:0	NM:i:1	XM:i:1	XO:i:0	XP:i:1	XT:A:U
M_SOLEXA-GA02_00040_PEdi_MM_3:4:66:14437:15598#AGGTTTA,TGCGTCC	0	Y	7557357	37	59M	*	0	0	GCCACCACCTTCACCTCCGCCATTATGTCATCCGCCACCTGCACCACCTCCTCCTCCAA	]]]]]]]]]]]]]]]]]]]]]]]]]]]]]]]]]]]]]]]]]]]]]]]]]]]]]]]]]##	X0:i:1	X1:i:0	MD:Z:59	RG:Z:L8212	XG:i:0	NM:i:0	XM:i:0	XO:i:0	XP:i:2	XT:A:U
M_SOLEXA-GA03_00038_PEdi_MM_CB_RS:7:100:16214:2038	16	Y	7590004	37	73M	*	0	0	CATTTTTGGAGACATGGAGAGGAATGGTGAGAGGGAAGTATTGCCGGCCCTTCTGATGGCTATTCGGTTTGTT	RO###YVWVYVXTW\UYTYTYWV][VYVZXWVRWUWVTWWYVYOVSWROQT[SYVUXSQRWWVSSVPOPMOL6	X0:i:1	X1:i:0	MD:Z:44T28	RG:Z:L8234	XG:i:0	NM:i:1	XM:i:1	XO:i:0	XP:i:1	XT:A:U
M_SOLEXA-GA03_00038_PEdi_MM_CB_RS:6:100:15512:9350	16	Y	9004207	23	99M	*	0	0	ATATTGTCCACCATTTCAATGCTTGTTCTCTTTCTGTCATTTGTTAAATGCTTCACGAAGTACCCAAAATCAAGACCGCAGCAAAAGACACTGCCAACT	;#:##;>=<C><?>>==?A?>=??;>>W]X\]][\\\W]]]]]][]]]]]X]]W]WVX[X[\WXU]YZ]UWX<;=<<<;<:<=;<=9<>;;:;:8##65	X0:i:1	X1:i:1	XA:Z:Y,+23859494,99M,2;	MD:Z:77A21	RG:Z:L8242	XG:i:0	NM:i:1	XM:i:1	XO:i:0	XP:i:1	XT:A:U
M_SOLEXA-GA03_00029_PEdi_MM_JK_SC_IN_QF_SR:1:7:14296:18770#GTAGAGA,GATCTCG	0	Y	9005121	37	105M	*	0	0	GTCTTTGTTTTCTGCTTTTCAGTCTGTCATCTGTTAAAGACATAGAAACATTTTTCACAGTTCACGATGTGCTGCTCTGGTTCCCAAGTGTCATCCTGTTTGTCA	]#]##]]]]]]]]]]]]]]]]]]]]]]]]]]]]]]]]]]]]]]]]]]]]]]]]]]]]]]]]]]]]]]]]]]]]]]]]]]]]]]]]]]]]]]]]]]]]]]]]]]]#	X0:i:1	X1:i:0	MD:Z:105	RG:Z:L8219	XG:i:0	NM:i:0	XM:i:0	XO:i:0	XP:i:12	XT:A:U
M_SOLEXA-GA03_00029_PEdi_MM_JK_SC_IN_QF_SR:3:102:14476:7308#ACGTAAC,CGAATGC	16	Y	9149635	37	150M	*	0	0	TAGAGGAATGTTCATCCCAACTAGAATGACCATAATCACGGTATGCATAGTCTCTATGTGGTGGAGCATAATCCCTGGTTTCTCGGGAACTTGGATGATTTCTGTGTGCATAAGTTTAAGCAACAAATTTTAAATTTTCAACTTCTAGTA	#?AB@>CFEDEDDDEBCBCHCEHCJEDBGCBHEHDDAFBDAACDF@DBE]][]]]]]]]]]]]]]]]]]]]]]]]]]]]]]]]]]]]]]]]]]]]]]]]]\EDCECFAIDGFGEGDGHGADFFIFEIGGGFGFEECFFDDFBB?@>#=>#	X0:i:1	X1:i:0	MD:Z:24G31G35T17C34C4	RG:Z:L8246	XG:i:0	NM:i:5	XM:i:5	XO:i:0	XP:i:1	XT:A:U
M_SOLEXA-GA03_00029_PEdi_MM_JK_SC_IN_QF_SR:1:116:11621:2497#ACGTAAC,CGAATGC	0	Y	9150247	37	68M	*	0	0	TGGAATGTTCATGCGGACTAGAATGACCATAATCACGGTATGCATAGTCTCCAGATAATGGAGCATAA	#]]]]]]]]]]]]]]]]]]]]]]]]]]]]]]]]]]]]]]]]]]]]]]]]]]]]]]]]]]]]]]]#]##	X0:i:1	X1:i:0	MD:Z:36A31	RG:Z:L8246	XG:i:0	NM:i:1	XM:i:1	XO:i:0	XP:i:1	XT:A:U
M_SOLEXA-GA03_00029_PEdi_MM_JK_SC_IN_QF_SR:3:114:7059:17283#ACGTAAC,CGAATGC	0	Y	9150247	37	100M	*	0	0	TGGAATGTTCATGCGGACTAGAATGACCATAATCACGGTATGCATAGTCTCCAGATAATGGAGCATAATCCCTAGTTTCTCGGGAACTTGGATGATTTCT	#]]]]]]]]]]]]]]]]]]]]]]]]]]]]]]]]]]]]]]]]]]]]]]]]]]]]]]]]]]]]]]]]]]]]]]]]]]]]]]]]]]]]]]]]]]]]]]]]]]]	X0:i:1	X1:i:0	MD:Z:36A63	RG:Z:L8246	XG:i:0	NM:i:1	XM:i:1	XO:i:0	XP:i:8	XT:A:U
M_SOLEXA-GA03_00038_PEdi_MM_CB_RS:6:81:6650:17594	16	Y	9150251	37	89M	*	0	0	ATGTTCATGCGGACTAGAATGACCATAATCACGGTATGCATAGTCTCCAGATAATGGAGCATAATCCCTAGTTTCTCGGGAACTTGGAT	Q#U##V\WVRWWZV\\W]]]]]]]]]]]]]]]]]]]]]]]]]]]]]]]]]]]]]]]]]]]]]]]]]]]]]]]WUZRYRUSVQRSPPQ#M	X0:i:1	X1:i:0	MD:Z:32A56	RG:Z:L8213	XG:i:0	NM:i:1	XM:i:1	XO:i:0	XP:i:2	XT:A:U
M_SOLEXA-GA04_00026_PEdi_MM_4:4:30:6939:7073#ACTGCGC,CGCGCAG	16	Y	9150254	37	58M	*	0	0	TTCATGCGGACTAGAATGACCATAATCACGGTATGCATAGTCTCCAGATAATGGAGCA	##]]#]]]]]]]]]]]]]]]]]]]]]]]]]]]]]]]]]]]]\]\]]]]]]]]]\#]Z#	X0:i:1	X1:i:0	MD:Z:29A28	RG:Z:L8255-2	XG:i:0	NM:i:1	XM:i:1	XO:i:0	XP:i:1	XT:A:U
M_SOLEXA-GA03_00029_PEdi_MM_JK_SC_IN_QF_SR:4:14:12450:11855#AAGGACA,CCTAGGT	0	Y	9150257	37	114M	*	0	0	ATGCGGACTAGAATGACCATAATCACGGTATGCATAGTCTCCAGATAATGGAGCATAATCCCTAGTTTCTCGGGAACTTGGATGATTTCTGTGTACATAAGTTTAAGCAACAAA	]#]]]]]]]]]]]]]]]]]]]]]]]]]]]]]]]]]]]]]]]]]]]]]]]]]]]]]]]]]]]]]]]]]]]]]]]]]]]]]]]]]]]]]]]]]]]]]]]]]]]]]]]]]]]#]###	X0:i:1	X1:i:0	MD:Z:26A87	RG:Z:L8251	XG:i:0	NM:i:1	XM:i:1	XO:i:0	XP:i:4	XT:A:U
M_SOLEXA-GA04_00026_PEdi_MM_4:5:58:15237:4127#GCTCCAA,AACTCCG	0	Y	9150273	37	114M	*	0	0	CCATAATCACGGTATGCATAGTCTCCAGATAATGGAGCATAATCCCTAGTTTCTCGGGAACTTGGATGATTTCTGTGTACATAAGTTTAAGCAACAAATTTTAAATTTTCAACT	9<<#;><=@<=?>@@@=AA@A@??>=<@>@AB?>=?@=A@>@]]]\]]]]]]]]]]]]]]]]]]]]]]]]]]@HAK?CBDBACE=BAABD?@@?CCCD@CBCDDBACAA?##?<	X0:i:1	X1:i:0	MD:Z:10A103	RG:Z:L8205-2	XG:i:0	NM:i:1	XM:i:1	XO:i:0	XP:i:1	XT:A:U
M_SOLEXA-GA03_00038_PEdi_MM_CB_RS:7:10:11205:15747	16	Y	9386157	13	88M	*	0	0	ATCCAGAGCGTCCCTGGCTTCTGGGCCAATGTTGTATCCTTCTCAGTGTTTCTTCGGCCTTTCTAGTGGAGAGGTGCTCTCGGGAAAG	7#:<=;:>>@;=>8;=TWZ\W[XVW[Y[[ZX]\[][[[[\UXYY\X]X]\X\ZX\VUVQZXZW[SVXVSVQO88;886<7>:86###5	X0:i:1	X1:i:9	MD:Z:88	RG:Z:L8241	XG:i:0	NM:i:0	XM:i:0	XO:i:0	XP:i:1	XT:A:U
M_SOLEXA-GA03_00029_PEdi_MM_JK_SC_IN_QF_SR:1:1:12449:12418#ACGATTC,TGGAATA	16	Y	9386174	37	90M	*	0	0	CTTCTGGGCCAATGTTGTATCCTTCTCAGTGTTTCTTTGGCCTTTCTAGTGGAGAGGTGCTCTCGGGAAAGTGTAAGTAACTGATGGGCA	]##]#]]]]]]]]]]]]]]]]]]]]]]]]]]]]]]]]]]]]]]]]]]]]]]]]]]]]]]]]]]]]]]]]]]]]]]]]]]]]]]]]]]]]#	X0:i:1	X1:i:0	MD:Z:37C52	RG:Z:L8243	XG:i:0	NM:i:1	XM:i:1	XO:i:0	XP:i:103	XT:A:U
M_SOLEXA-GA03_00029_PEdi_MM_JK_SC_IN_QF_SR:1:118:8327:5243#ACGGAGG,AATACCT	16	Y	9386188	37	67M	*	0	0	TTGTATCCTTCTCAGTGTTTCTTCGGCCTTTCTAGTGGAGAGGTGCTCTCGGGAAAGTGTAAGTAAC	##]#]]]]]]]]]]]]]]]]]]]]]]]]]]]]]]]]]]]]]]]]]]]]]]]]]]]]]]]]]]]]##]	X0:i:1	X1:i:0	MD:Z:67	RG:Z:L8245	XG:i:0	NM:i:0	XM:i:0	XO:i:0	XP:i:41	XT:A:U
M_SOLEXA-GA03_00029_PEdi_MM_JK_SC_IN_QF_SR:1:69:5368:20406#ACCTTGC,TCATGGT	0	Y	9386188	13	57M	*	0	0	TTGTATCCTTCTCAGTGTTTCTTCGGCCTTTCTAGTGGAGAGGTGCTCTCGGGAAAG	##]#]]]]]]]]]]]]]]]]]]]]]]]]]]]]]]]]]]]]]]]]]]]]]]]]]###]	X0:i:1	X1:i:9	MD:Z:57	RG:Z:L8241	XG:i:0	NM:i:0	XM:i:0	XO:i:0	XP:i:73	XT:A:U
M_SOLEXA-GA03_00029_PEdi_MM_JK_SC_IN_QF_SR:1:21:10525:8665#ATGTCAA,ACGCAAC	16	Y	9386193	37	77M	*	0	0	TCCTTCTCAGTGTTTCTTCGGCCTTTCTAGTGGAGAGGTGCTCTCGGGAAAGTGTAAGTAACTGATGGGCAGCTCGG	#]]##]]]]]]]]]]]]]]]]]]]]]]]]]]]]]]]]]]]]]]]]]]]]]]]]]]]]]]]]]]]]]]]]]]]]]]]]	X0:i:1	X1:i:0	MD:Z:77	RG:Z:L8215	XG:i:0	NM:i:0	XM:i:0	XO:i:0	XP:i:14	XT:A:U
M_SOLEXA-GA03_00029_PEdi_MM_JK_SC_IN_QF_SR:1:48:3164:10908#ACGATTC,TGGAATA	16	Y	9386195	37	69M	*	0	0	CTTCTCAGTGTTTCTTCGGCCTTTCTAGTGGAGAGGTGCTCTCGGGAAAGTGTAAGTAACTGATGGGCA	]##]#]]]]]]]]]]]]]]]]]]]]]]]]]]]]]]]]]]]]]]]]]]]]]]]]]]]]]]]]]]]]]]]#	X0:i:1	X1:i:0	MD:Z:69	RG:Z:L8243	XG:i:0	NM:i:0	XM:i:0	XO:i:0	XP:i:1	XT:A:U
M_SOLEXA-GA03_00029_PEdi_MM_JK_SC_IN_QF_SR:3:76:9473:8709#AAATGCA,TCGCAGG	0	Y	9386195	37	65M	*	0	0	CTTCTCAGTGTTTCTTCGGCCTTTCTAGTGGAGAGGTGCTCTCGGGAAAGTGTAAGTAACTGATG	]##]#]]]]]]]]]]]]]]]]]]]]]]]]]]]]]]]]]]]]]]]]]]]]]]]]]]]]]]]]]#]]	X0:i:1	X1:i:0	MD:Z:65	RG:Z:L8249	XG:i:0	NM:i:0	XM:i:0	XO:i:0	XP:i:7	XT:A:U
M_SOLEXA-GA03_00029_PEdi_MM_JK_SC_IN_QF_SR:1:92:6177:7882#GGCCTGA,ACTATCA	16	Y	9386196	37	58M	*	0	0	TTCTCAGTGTTTCTTCGGCCTTTCTAGTGGAGAGGTGCTCTCGGGAAAGTGTAAGTAA	##]#]]]]]]]]]]]]]]]]]]]]]]]]]]]]]]]]]]]]]]]]]]]]]]]]]#]]##	X0:i:1	X1:i:0	MD:Z:58	RG:Z:L8207	XG:i:0	NM:i:0	XM:i:0	XO:i:0	XP:i:6	XT:A:U
M_SOLEXA-GA03_00029_PEdi_MM_JK_SC_IN_QF_SR:1:83:17586:11436#AGACTAG,ACTGGAC	0	Y	9386200	37	60M	*	0	0	CAGTGTTTCTTCGGCCTTTCTAGTGGAGAGGTGCTCTCGGGAAAGTGTAAGTAACTGATG	]]]#]]]]]]]]]]]]]]]]]]]]]]]]]]]]]]]]]]]]]]]]]]]]]]]]]]]]]#]]	X0:i:1	X1:i:0	MD:Z:60	RG:Z:L8249	XG:i:0	NM:i:0	XM:i:0	XO:i:0	XP:i:1	XT:A:U
M_SOLEXA-GA04_00026_PEdi_MM_4:5:119:17866:12880#ACCTTGC,TCATGGT	0	Y	9386201	13	44M	*	0	0	AGTGTTTCTTCGGCCTTTCTAGTGGAGAGGTGCTCTCGGGAAAG	]\#]#]]]]]]]]]]]]]]]]]]]]]]]]]]]]]]]]]]]###[	X0:i:1	X1:i:9	MD:Z:44	RG:Z:L8241	XG:i:0	NM:i:0	XM:i:0	XO:i:0	XP:i:1	XT:A:U
M_SOLEXA-GA03_00029_PEdi_MM_JK_SC_IN_QF_SR:1:15:5589:12905#AAGAATT,TGACGTC	0	Y	9386204	13	40M	*	0	0	GTTTCTTCGGCCTTTCTAGTGGAGAGGTGCTCTCGGGAAA	]###]]]]]]]]]]]]]]]]]]]]]]]]]]]]]]]]]###	X0:i:1	X1:i:9	MD:Z:40	RG:Z:L8221	XG:i:0	NM:i:0	XM:i:0	XO:i:0	XP:i:18	XT:A:U
M_SOLEXA-GA04_00026_PEdi_MM_4:4:19:9047:3846#ACTCTCA,ATGGAGA	0	Y	9386206	37	47M	*	0	0	TTCTTCGGCCTTTCTAGTGGAGAGGTGCTCTCAGGAAAGTGTAAGTA	##\##]\X[]]]]]]]X]]]]]]\[]]]]]]]]\]]]]]]]]##[]#	X0:i:1	X1:i:0	MD:Z:32G14	RG:Z:L8254	XG:i:0	NM:i:1	XM:i:1	XO:i:0	XP:i:1	XT:A:U
M_SOLEXA-GA03_00029_PEdi_MM_JK_SC_IN_QF_SR:1:116:9428:13657#AGCATCA,GCTCGAA	16	Y	9386220	37	63M	*	0	0	TAGTGGAGAGGTGCTCTCGGGAAAGTGTAAGTAACTGATGGGCAGCTCGGCTTCGATGTGACT	#]]#]]]]]]]]]]]]]]]]]]]]]]]]]]]]]]]]]]]]]]]]]]]]]]]]]]]]]]]]#]]	X0:i:1	X1:i:0	MD:Z:63	RG:Z:L8256	XG:i:0	NM:i:0	XM:i:0	XO:i:0	XP:i:3	XT:A:U
M_SOLEXA-GA03_00029_PEdi_MM_JK_SC_IN_QF_SR:3:113:7943:20336#AGCATCA,GCTCGAA	0	Y	9386230	37	58M	*	0	0	GTGCTCTCGGGAAAGTGTAAGTAACTGATGGGCAGCTCGGCTTCGATGTGACTCTTTG	]#]]#]]]]]]]]]]]]]]]]]]]]]]]]]]]]]]]]]]]]]]]]]]]]]]]]]]]]]	X0:i:1	X1:i:0	MD:Z:58	RG:Z:L8256	XG:i:0	NM:i:0	XM:i:0	XO:i:0	XP:i:3	XT:A:U
M_SOLEXA-GA03_00038_PEdi_MM_CB_RS:7:84:17969:8416	0	Y	9386252	13	46M	*	0	0	ATCTGATGGGCAGCTCGGCGTCGATGTGACTCTTTGGGGAACAAAG	V#]#[]]Y[Y]]\]]]Y[][\]]]]]]]]]]]]]]]]]]]]]###]	X0:i:1	X1:i:9	MD:Z:1A17T26	RG:Z:L8216	XG:i:0	NM:i:2	XM:i:2	XO:i:0	XP:i:1	XT:A:U
M_SOLEXA-GA04_00026_PEdi_MM_4:5:98:17007:5976#CCGTCCA,GCATTGG	0	Y	9386255	0	47M	*	0	0	TGATGGGCAGCTCGGCGTCGATGTGACTCTTTGGGGAACAAAGGGGA	#]]#]]]]]]]]]]]]]]]]]]]]]]]]]]]]]]]]]]]]]]]]]]#	X0:i:10	X1:i:0	MD:Z:16T30	RG:Z:L8216	XG:i:0	NM:i:1	XM:i:1	XO:i:0	XP:i:3	XT:A:R
M_SOLEXA-GA03_00029_PEdi_MM_JK_SC_IN_QF_SR:1:1:14465:11653#ACCCAGA,GCAAGAT	16	Y	9745203	37	78M	*	0	0	ATCGGTCACTTACACTTCCCCGAGAGCACCTCTCAACTGGAAAGGCAGAAAAAACACTGAGAAGGATACAACATTGGC	]#]]]]]]]]]]]]]]]]]]]]]]]]]]]]]]]]]]]]]]]]]]]]]]]]]]]]]]]]]]]]]]]]]]]]]]]]]]]]	X0:i:1	X1:i:0	MD:Z:74G3	RG:Z:L8253	XG:i:0	NM:i:1	XM:i:1	XO:i:0	XP:i:22	XT:A:U
M_SOLEXA-GA03_00029_PEdi_MM_JK_SC_IN_QF_SR:2:35:17831:5067#AGTTCCA,CATGCTC	0	Y	9745215	0	77M	*	0	0	CACTTCCCCGAGAGCACCTCTCAACTGGAAAGGCAGAAAAAACACTGAGAAGGATACAACATTGGCCCAGAAGCCAG	]]]##]]]]]]]]]]]]]]]]]]]]]]]]]]]]]]]]]]]]]]]]]]]]]]]]]]]]]]]]]]]]]]]]]]]]]]#]	X0:i:2	X1:i:0	XA:Z:Y,-6135091,77M,1;	MD:Z:62G14	RG:Z:L8214	XG:i:0	NM:i:1	XM:i:1	XO:i:0	XP:i:13	XT:A:R
M_SOLEXA-GA03_00038_PEdi_MM_CB_RS:8:68:14647:13762	0	Y	9745215	23	62M	*	0	0	CACTTCCCCGAGAGCACCTCTCAACTGGAAAGGCAGAAAAAACACTGAGAAGGATACAACAT	[X]##\]]][]]]]]]]]]]]]]]]]\]]]]]]]]]]]]]]]]]]]]]]]]]]]]]]##]#]	X0:i:1	X1:i:1	XA:Z:Y,-6135106,62M,1;	MD:Z:62	RG:Z:L8214	XG:i:0	NM:i:0	XM:i:0	XO:i:0	XP:i:1	XT:A:U
M_SOLEXA-GA03_00029_PEdi_MM_JK_SC_IN_QF_SR:2:88:1750:7573#AGAAGAA,CTCGATG	16	Y	9868146	20	108M	*	0	0	TTCTACTTTTATTGCTTTTCCATGCAAAGACTAGAAGTATTAAGGGTACTATCAATAACACTGGCACATTTAACGTAAGCACATTTTACAAACATTTTTACATGAAAT	##]#]]]]]]]]]]]]]]]]]]]]]]]]]]]]]]]]]]]]]]]]]]]]]]]]]]]]]]]]]]]]]]]]]]]]]]]]]]]]]]]]]]]]]]]]]]]]]]]]]]PX###E	X0:i:1	X1:i:2	XA:Z:Y,-24323389,108M,2;Y,+24555221,108M,2;	MD:Z:80G27	RG:Z:L8255-2	XG:i:0	NM:i:1	XM:i:1	XO:i:0	XP:i:2	XT:A:U
M_SOLEXA-GA03_00029_PEdi_MM_JK_SC_IN_QF_SR:2:99:9207:1138#AAGTCTG,AGATAGG	16	Y	9905239	37	125M	*	0	0	GTATTCTACAGAGAGGATTTTATGTGAAGAGGGCTGGATCACATTGGCAATTATCCACCCATCATCTTCCTTCCACTACCCATCCTGGAAGCCACTTGTCACCTGTGACATTCCCAAGATATTCC	V#W##V]]Y\]Y[]]]][]]]\]]]]]]]]]]]]]]]]]]]]]]]]]]]]]]]]]]]]]]]]]]]]]]]]]]]]]]]]]]]]]]]]]]]]]]]]]]]]]]]VZ\V]XVXYX[STZ\ZSXQ#QKLH	X0:i:1	X1:i:0	MD:Z:125	RG:Z:L8224	XG:i:0	NM:i:0	XM:i:0	XO:i:0	XP:i:2	XT:A:U
M_SOLEXA-GA03_00029_PEdi_MM_JK_SC_IN_QF_SR:3:70:15370:10085#ACCCAGA,GCAAGAT	16	Y	9905250	37	76M	*	0	0	AGAGGATTTTATGTGAAGAGGGCTGGATCACATTGGCAATTATCCACCCATCATCTTCCTTCCACTACCCATCCTG	]]]]]]]]]]]]]]]]]]]]]]]]]]]]]]]]]]]]]]]]]]]]]]]]]]]]]]]]]]]]]]]]]]]]]]]]]]]]	X0:i:1	X1:i:0	MD:Z:76	RG:Z:L8253	XG:i:0	NM:i:0	XM:i:0	XO:i:0	XP:i:1	XT:A:U
M_SOLEXA-GA02_00040_PEdi_MM_3:4:9:8609:14017#TGCTGGA,AGGTACC	16	Y	9905261	37	68M	*	0	0	TGTGAAGAGGGCTGGATCACATTGGCAATTATCCACCCATCATCTTCCTTCCACTACCCATCCTGGAA	#]#]]]]]]]]]]]]]]]]]]]]]]]]]]]]]]]]]]]]]]]]]]]]]]]]]]]]]]]]]]]]]]]##	X0:i:1	X1:i:0	MD:Z:68	RG:Z:L8211	XG:i:0	NM:i:0	XM:i:0	XO:i:0	XP:i:2	XT:A:U
M_SOLEXA-GA03_00038_PEdi_MM_CB_RS:5:88:5164:14233	16	Y	9905296	13	47M	*	0	0	CCCACCATCTTCCTTCCACTACCCATCCTGGAAGCCACTTGTCACCT	Z[\]]Y\\]]\\]]]]]]]]\]Z]]]][\\\]]]]X][[\][\#YWW	X0:i:1	X1:i:9	MD:Z:4T42	RG:Z:L8213	XG:i:0	NM:i:1	XM:i:1	XO:i:0	XP:i:1	XT:A:U
M_SOLEXA-GA03_00029_PEdi_MM_JK_SC_IN_QF_SR:1:10:7634:3105#AGTCAAA,GAATCTC	16	Y	9905298	37	45M	*	0	0	CATCATCTTCCTTCCACTACCCATCCTGGAAGCCACTTGTCACCT	]]#]]]]]]]]]]]]]]]]]]]]]]]]]]]]]]]]]]]]]]#]]]	X0:i:1	X1:i:0	MD:Z:45	RG:Z:L8213	XG:i:0	NM:i:0	XM:i:0	XO:i:0	XP:i:3	XT:A:U
M_SOLEXA-GA02_00040_PEdi_MM_3:4:15:13357:8570#ACTCTCA,ATGGAGA	16	Y	9905302	37	60M	*	0	0	ATCTTCCTTCCACTACCCATCCTGGAAGCCACTTGTCACCTGTGACATTCCCAAGATATT	]#]##]]]]]]]]]]]]]]]]]]]]]]]]]]]]]]]]]]]]]]]]]]]]]]]]]]#]#]]	X0:i:1	X1:i:0	MD:Z:60	RG:Z:L8254	XG:i:0	NM:i:0	XM:i:0	XO:i:0	XP:i:2	XT:A:U
M_SOLEXA-GA04_00026_PEdi_MM_4:4:23:3842:7018#GGCACAA,TTGAAGT	16	Y	9905310	37	40M	*	0	0	TCCACTACCCATCCTGGAAGCCACTTGTCACCTGTGACAT	#]]]]]]]]]]]]]]]]]]]]]]]]]]]]]]]]]]]#]#]	X0:i:1	X1:i:0	MD:Z:40	RG:Z:L8206	XG:i:0	NM:i:0	XM:i:0	XO:i:0	XP:i:2	XT:A:U
M_SOLEXA-GA03_00038_PEdi_MM_CB_RS:7:114:7304:21075	16	Y	9967951	25	52M	*	0	0	GTTGGTGGAGGACGGGCTGGGTAGCTGTGCATCTGCTCCTCCTTCTCGCGTT	Q##KQRPONMNOPKTOPSQONSPQNTLUNPQOLPOKLOPSNOMOJQRJGMMI	X0:i:1	X1:i:0	MD:Z:11G15C0C18A4	RG:Z:L8242	XG:i:0	NM:i:4	XM:i:4	XO:i:0	XP:i:1	XT:A:U
M_SOLEXA-GA03_00029_PEdi_MM_JK_SC_IN_QF_SR:2:57:13507:2686#AGACCTC,AAGGTCT	16	Y	10010210	25	75M	*	0	0	TCGGGCTTCCGCGGGGAAGGGGCTGTCAGAAGGTGTCGGGAGAGCCATCACGAGGGCACCTGGCCAGAATTTCAT	#][[[]]]]]]]]]]]]]]]]][]]]]]]]]]]]]]]]]]]]]]]]]]]]]]]]]]]]]]]]]]\]]]]]]][#W	X0:i:1	X1:i:0	MD:Z:2A6T8T30G24C0	RG:Z:L8205-2	XG:i:0	NM:i:5	XM:i:5	XO:i:0	XP:i:1	XT:A:U
M_SOLEXA-GA02_00040_PEdi_MM_3:4:6:9589:9482#GTAGAGA,GATCTCG	0	Y	10010227	37	63M	*	0	0	ATGGGCTGTCAGAAGGTGTCGGGAGAGCCATCGCGAGGGCACCTGGCCAGAATTTCACAGACA	Y#S\W]]]\Y]]\]]\]]YTZVY]]]X]]]][]]][X]]]\YWZ]Z[Z]\]]]]]Y]Y#]#Z#	X0:i:1	X1:i:0	MD:Z:63	RG:Z:L8219	XG:i:0	NM:i:0	XM:i:0	XO:i:0	XP:i:1	XT:A:U
M_SOLEXA-GA03_00029_PEdi_MM_JK_SC_IN_QF_SR:4:99:4998:11895#ACGATTC,TGGAATA	0	Y	10010278	37	35M1I9M	*	0	0	ATTTCACAGATGGACATGGGCAGAGAGAGGCCGGCAGGCTCCCAT	S###XYX\T[\ZY]Z\\[YZX]W]Z][]Y[XX]]W]YZU]QVW#Y	X0:i:1	X1:i:0	MD:Z:10C0A30G1	RG:Z:L8243	XG:i:1	NM:i:4	XM:i:3	XO:i:1	XP:i:1	XT:A:U
M_SOLEXA-GA03_00029_PEdi_MM_JK_SC_IN_QF_SR:4:71:17314:2385#ACGATTC,TGGAATA	16	Y	10028836	37	159M	*	0	0	TGTACTTGTTTAGGGACCAGGACTTTCTGTTTGTGAAAGAATTGGAGTTACCTCTCGGCTATTTCCACTCTGTGAGAAGACAGATTTTGCTGCAGTTTGGCCGATTCTGGCAACAGATTTTTTGAAGGGTCTCCGGTGGATGGCACATCAATTACAGAA	#>#@?ACBABAE><<D??C@=B@BCA?CBABCBAACB@@BD@A?>@?AAD>;?=?>><RWY\Z\W\\[[\]X]]][]]V]\]Z]]]]]XY]Z\XUXWWURP>?AAD<B??<@?>B>BC?CBDB@?A?>?BAE?A?@J?ABD@@DBACB@DBDC?A#?##	X0:i:1	X1:i:0	MD:Z:142A16	RG:Z:L8243	XG:i:0	NM:i:1	XM:i:1	XO:i:0	XP:i:1	XT:A:U
M_SOLEXA-GA03_00029_PEdi_MM_JK_SC_IN_QF_SR:4:82:6322:20695#ACGTAAC,CGAATGC	0	Y	10028872	37	123M	*	0	0	AAGAATTGGAGTTACCTCTCGGCTATTTCCACTCTGTGAGAAGACAGATTTTGCTGCAGTTTGGCCGATTCTGGCAACAGATTTTTTGAAGGGTCTCCGGTGGATGGCACATCAATTACAGAA	[Y]X]]]]]]]]]]]]]]]]]]]]]]]]]]]]]]]]]]]]]]]]]]]]]]]]]]]]]]]]]]]]]]]]]]]]]]]]]]]]]]]]]]]]]]]]]]]]]]]]]]]]]]]]]]]]]]]]]]]#]##	X0:i:1	X1:i:0	MD:Z:106A16	RG:Z:L8246	XG:i:0	NM:i:1	XM:i:1	XO:i:0	XP:i:3	XT:A:U
M_SOLEXA-GA04_00026_PEdi_MM_4:4:55:12507:17903#AGTCAAA,GAATCTC	0	Y	10029443	37	46M1I40M	*	0	0	ATAATGATTCAAGGGATACCAGAGGAAAGGATTTAAACTAAGGCTCTTTTTGGTAGTATTCTGATCCTTTGATAAGCCGATCTGTCT	<#A=#@?@E??BC>>[]]]]]]]]]]]]]]]]]]]]]]]]]]]]]]]]]]]]]]]]]]]]]]]]]]]]]]]]9E@=BA@>CCC>A=?	X0:i:1	X1:i:0	MD:Z:23T47C14	RG:Z:L8213	XG:i:1	NM:i:3	XM:i:2	XO:i:1	XP:i:1	XT:A:U
M_SOLEXA-GA03_00029_PEdi_MM_JK_SC_IN_QF_SR:3:23:9297:14445#ACTCTCA,ATGGAGA	16	Y	10033851	37	82M	*	0	0	TCCCGGAGCTTGACCGGGTGGGAGGATGGACGAGAAATGAGCAACGTGGCCCTGGCGTTGGGTTTGTGGCTGAGGTCGCTTT	#]]]]]]]]]]]]]]]]]]]]]]]]]]]]]]]]]]]]]]]]]]]]]]]]]]]]]]]]]]]]]]]]]]]]]]]]]]]]]]]]]	X0:i:1	X1:i:0	MD:Z:11A70	RG:Z:L8254	XG:i:0	NM:i:1	XM:i:1	XO:i:0	XP:i:4	XT:A:U
M_SOLEXA-GA03_00038_PEdi_MM_CB_RS:6:17:19347:7738	16	Y	10033887	37	83M	*	0	0	ACGAGCAACGTGGCCCTGGTGTTGGGTTTGTGGCTGAGGTCGCTTCGGGGTCCCGATGGCGGGAACCAGGGCTCGAGAGGCGG	9989:;=>;::UQSQTXYWWVXVVTUXZXXWZTTXXUSXVTSPUXVYXT[XSUSVTVSXPXQVRYQOTOSLM;5:8<998687	X0:i:1	X1:i:0	MD:Z:1T17C25T29T7	RG:Z:L8219	XG:i:0	NM:i:4	XM:i:4	XO:i:0	XP:i:1	XT:A:U
M_SOLEXA-GA04_00026_PEdi_MM_4:4:81:15242:19621#GGCACAA,TTGAAGT	0	Y	13241492	13	40M	*	0	0	CTCTAGCTCCTGCCACACTTTCAGCTCCAGGGCTGAGGCT	]#]#]]]]]]]]]]]]]]]]]]]]]]]]]]]]]]]#]]]]	X0:i:1	X1:i:11	MD:Z:39C0	RG:Z:L8206	XG:i:0	NM:i:1	XM:i:1	XO:i:0	XP:i:2	XT:A:U
M_SOLEXA-GA03_00038_PEdi_MM_CB_RS:5:59:3204:9086	0	Y	13241502	37	59M	*	0	0	TGCCACACTTTCAGCTCCAGGGCTGAGGCTGGTGGCTGTACATGAGGTGCCATGAAGTC	#S[]]]]]]]]]]]]\]]][][]][]]]]]]]]]]]]]]]]]]Y]]]]]]]]]]##]]Y	X0:i:1	X1:i:0	MD:Z:29C29	RG:Z:L8216	XG:i:0	NM:i:1	XM:i:1	XO:i:0	XP:i:1	XT:A:U
M_SOLEXA-GA03_00038_PEdi_MM_CB_RS:7:51:6710:7214	16	Y	13241506	23	42M	*	0	0	ACACTTTCAGCTCCAGGGCTGAGGCTGGTGGCTGTACATGAG	ZZWX#]Z[][][\\\][YX]]Y[WW]]Y[[ZX[ZYXS#VV#T	X0:i:1	X1:i:1	XA:Z:GL000194.1,-11123,42M,2;	MD:Z:25C16	RG:Z:L8234	XG:i:0	NM:i:1	XM:i:1	XO:i:0	XP:i:1	XT:A:U
M_SOLEXA-GA03_00029_PEdi_MM_JK_SC_IN_QF_SR:2:120:9632:18717#AAGTCTG,AGATAGG	16	Y	13309400	37	164M	*	0	0	GCCTCACAGGGGACCCAAAGGCCAGTTCAGATGGACAGCAACTGGAGGTCCCACCAGACACACACACATACTGTGCAGAAAGCTAATGCACTGTTTATTTGGGGGATTGGGGGGAAGCACCGTGCCGCTGCTCACTGGTAGCCAGCCAGCTGCAGGATGGTGGG	>:?#>E@C?=??@?@?DBB=>>>C@A?AE?AB????A@=BC@B@??=??><>@=<?>><A>A>TUZVZY\[X[[]]]]]\]][]]]]]ZYW]\]]]VW]]W>>>=;=?=8>?<===<<=;:<>;::<<?<;?;?<@=;C>=<@=<>>==AA=>??>?>>;:<:9	X0:i:1	X1:i:0	MD:Z:57G106	RG:Z:L8224	XG:i:0	NM:i:1	XM:i:1	XO:i:0	XP:i:1	XT:A:U
M_SOLEXA-GA04_00026_PEdi_MM_4:5:38:4520:4124#ACGATTC,TGGAATA	0	Y	13310737	20	58M	*	0	0	CTTGGGCCTGTTCCCCCATGCCCGGGCATATGGAATGCAGAGACCAGTCTGGTCCTAC	]##]]]]]]]]]]]]]]]]]]]]]]]]]]]]]]]]]]]]]]]]]]]]]]]]]]]]]#]	X0:i:1	X1:i:2	XA:Z:21,+9908453,58M,2;GL000194.1,+54853,58M,2;	MD:Z:11G46	RG:Z:L8243	XG:i:0	NM:i:1	XM:i:1	XO:i:0	XP:i:3	XT:A:U
M_SOLEXA-GA03_00038_PEdi_MM_CB_RS:6:36:8151:7232	0	Y	13310738	0	35M	*	0	0	TTGGGCCTGTGCCCCCATGCCCGGGCATATGGAAT	##VSTZ[][[YXYYW\Y]VXY\YZYY]]]]][##X	X0:i:4	X1:i:0	XA:Z:21,+9908454,35M,0;GL000194.1,+54854,35M,0;GL000218.1,+40050,35M,0;	MD:Z:35	RG:Z:L8223	XG:i:0	NM:i:0	XM:i:0	XO:i:0	XP:i:1	XT:A:R
M_SOLEXA-GA02_00040_PEdi_MM_3:4:52:16691:14452#ACCTCAT,CATCCGG	0	Y	13311498	37	134M	*	0	0	GGCGCGGCACAGATTGTCCTGTGTGAACTTGGTCCGGGTCTCTGGGGTGGAGGCGCTGCGGGGCTGGGGACAGCCAGGAGAAGGTCGGGGAGGCTCTGCCAATGGCTGGGGGCCCTGCCGTGCCCCCATTCCCT	4:;;<:<==;A>@>C?@==A@@><B=B=BA?<?<=??>=>@>B>=><>@=>?==><>>8<=:RLWUZWTWSX7979:8;9:98989<9=9;:6;59>6<9>;><9;<=>?=;9;=A><;9A>=9:8<?A>9<9<	X0:i:1	X1:i:0	MD:Z:120C13	RG:Z:L8239	XG:i:0	NM:i:1	XM:i:1	XO:i:0	XP:i:1	XT:A:U
M_SOLEXA-GA03_00029_PEdi_MM_JK_SC_IN_QF_SR:1:100:17963:10790#ACTCTCA,ATGGAGA	16	Y	13311611	0	40M	*	0	0	CCTGCCGCGCCCCCATTCCCTGTCTGCACCCCATGCTCCT	\]#]]]]]]]]]]]]]]]]]]]]]]]]]]]]]]]]][[XZ	X0:i:4	X1:i:0	XA:Z:GL000218.1,-40923,40M,0;21,-9909328,40M,0;GL000194.1,-55727,40M,0;	MD:Z:40	RG:Z:L8254	XG:i:0	NM:i:0	XM:i:0	XO:i:0	XP:i:1	XT:A:R
M_SOLEXA-GA03_00029_PEdi_MM_JK_SC_IN_QF_SR:2:116:14855:3243#AAGGACA,CCTAGGT	0	Y	13311613	0	38M	*	0	0	TGCCGCGCCCCCATTCCCTGTCTGCACCCCATGCTCCT	#W][Y]Z[]]\]]]]\]]]]]]]]]]\\]]]]]]]\]]	X0:i:4	X1:i:0	XA:Z:GL000218.1,+40925,38M,0;GL000194.1,+55729,38M,0;21,+9909330,38M,0;	MD:Z:38	RG:Z:L8251	XG:i:0	NM:i:0	XM:i:0	XO:i:0	XP:i:1	XT:A:R
M_SOLEXA-GA03_00038_PEdi_MM_CB_RS:6:43:8116:13427	0	Y	13312183	37	66M	*	0	0	CAGCCAGGGCAAGCACGGGGGCAGAGCTGGGGCCCCTCTCTCTTGGAAGGTGGTGGAGTGCCGGAT	]]]]]]]]]]]]]]]]]]]]]]]]]]]]]T]]]]]]]]]]]]]]]]]]]]]]]]]]]]]]]]]]#]	X0:i:1	X1:i:0	MD:Z:36C29	RG:Z:L8210	XG:i:0	NM:i:1	XM:i:1	XO:i:0	XP:i:2	XT:A:U
M_SOLEXA-GA03_00029_PEdi_MM_JK_SC_IN_QF_SR:1:92:14908:12382#ACCGTAG,AATAGTA	16	Y	13312203	0	67M	*	0	0	GCAGAGCTGGGGCCCCCCTCTCTTGGAAGGTGGTGGAGTGCCGGATGAGCCTGCACCTCGGTGCTCT	]]]]]]]]]]]]]]]]]]]]]]]]]]]]]]]]]]]]]]]]]]]]]]]]]]]]]]]]]]]]]]]]]]]	X0:i:2	X1:i:0	XA:Z:GL000194.1,-56318,67M,0;	MD:Z:67	RG:Z:L8238	XG:i:0	NM:i:0	XM:i:0	XO:i:0	XP:i:3	XT:A:R
M_SOLEXA-GA03_00029_PEdi_MM_JK_SC_IN_QF_SR:1:14:10497:21128#AGAAGAA,CTCGATG	16	Y	13312210	0	55M	*	0	0	TGGGGCCCCCCTCTCTTGGAAGGTGGTGGAGTGCCGGATGAGCCTGCACCTCGGT	#XXUZ]]\]\]]]]\]]]]]]]]]][]]]]\]]]]]\]]]]\\\]]]]Z\Y[]Y[	X0:i:2	X1:i:1	XA:Z:GL000194.1,-56325,55M,0;GL000218.1,-41521,55M,1;	MD:Z:55	RG:Z:L8255-2	XG:i:0	NM:i:0	XM:i:0	XO:i:0	XP:i:1	XT:A:R
M_SOLEXA-GA04_00026_PEdi_MM_4:5:10:13428:2148#GGCACAA,TTGAAGT	16	Y	13312216	0	54M	*	0	0	CCCCCTCTCTTGGAAGGTGGTGGAGTGCCGGATGAGCCTGCACCTCGGTGCTCT	]]]]]]]]]]]]]]]]]]]]]]]]]]]]]]]]]]]]]]]]]]]]]]]]]]]]]]	X0:i:2	X1:i:2	XA:Z:GL000194.1,-56331,54M,0;21,-9909933,54M,1;GL000218.1,-41527,54M,1;	MD:Z:54	RG:Z:L8206	XG:i:0	NM:i:0	XM:i:0	XO:i:0	XP:i:2	XT:A:R
M_SOLEXA-GA03_00038_PEdi_MM_CB_RS:6:54:12653:14639	16	Y	13312218	0	43M	*	0	0	CCCTCTCTTGGAAGGTGGTGGAGTGCCGGATGAGCCTGCACCT	V[\#][]\]][\]]]\]Z\\]]]]\XY][[]]]]YXZ\Y#ZUU	X0:i:2	X1:i:2	XA:Z:GL000194.1,-56333,43M,0;21,-9909935,43M,1;GL000218.1,-41529,43M,1;	MD:Z:43	RG:Z:L8221	XG:i:0	NM:i:0	XM:i:0	XO:i:0	XP:i:1	XT:A:R
M_SOLEXA-GA03_00029_PEdi_MM_JK_SC_IN_QF_SR:3:46:6667:8963#ACTCTCA,ATGGAGA	16	Y	13312219	0	55M	*	0	0	CCTCTCTTGGAAGGTGGTGGAGTGCCGGATGAGCCTGCACCTCGGTGCTCTGGCT	]]#]#]]]]]]]]]]]]]]]]]]]]]]]]]]]]]]]]]]]]]]]]]]]]]]]]]]	X0:i:2	X1:i:2	XA:Z:GL000194.1,-56334,55M,0;21,-9909936,55M,1;GL000218.1,-41530,55M,1;	MD:Z:55	RG:Z:L8254	XG:i:0	NM:i:0	XM:i:0	XO:i:0	XP:i:2	XT:A:R
M_SOLEXA-GA02_00040_PEdi_MM_3:4:25:16166:12656#AATCCGT,ATGCCGC	0	Y	13458919	37	51M	*	0	0	TCCATTCCATTCTGTTCCATTCCATTCCATTCCATTCCATTGTGTACCATT	#]]]#]]]]]]]]]]]]]]]]]]]]]]]]]]]]]]]]]]]]]]]]]]]#]]	X0:i:1	X1:i:0	MD:Z:12C32T5	RG:Z:L8234	XG:i:0	NM:i:2	XM:i:2	XO:i:0	XP:i:1	XT:A:U
M_SOLEXA-GA03_00029_PEdi_MM_JK_SC_IN_QF_SR:4:101:13686:18552#ACGACCT,AGAACCG	0	Y	13459137	25	64M	*	0	0	ATTCCATTCCATTCCATTCCATTCCATTCCAATCGATTGCGTTCCATTCTGTACCATTCCATTC	]##]]]]]]]]]]]]]]]]]]]]]]]]]]]]]]]]]]]]]]]]]]]]]]]]]]]]]]]]]#]]]	X0:i:1	X1:i:0	MD:Z:34C5A8C2T6T4	RG:Z:L8242	XG:i:0	NM:i:5	XM:i:5	XO:i:0	XP:i:1	XT:A:U
M_SOLEXA-GA04_00026_PEdi_MM_4:5:16:7490:2270#AATAACC,CCGATTG	16	Y	13459151	18	54M	*	0	0	CATTCCATTCCATTCGAATCCATTGCATTCCATTCCGTTCCATTCTATTCCATT	\]##\]][][[]]]]]]]]YZ]]]]\][][\]][]Z]]YYZ]]\X]]\ZXY#ZS	X0:i:1	X1:i:3	XA:Z:GL000216.1,-61588,54M,3;4,-49103528,54M,3;4,-49110734,54M,3;	MD:Z:15C35G2	RG:Z:L8229	XG:i:0	NM:i:2	XM:i:2	XO:i:0	XP:i:1	XT:A:U
M_SOLEXA-GA04_00026_PEdi_MM_4:4:6:18765:19397#AGAAGAA,CTCGATG	16	Y	13462369	23	57M	*	0	0	CCCTGGGACCCTTCCGGGGTGGGGCGTGCTGTCCCAGGGCTCACCGCCATTCATGAA	TTV#UUSTWYW[WYW\WXYY\VW[XXZ]W[YZYWXYXWXZVXUXYUXV\YVW#VT##	X0:i:1	X1:i:1	XA:Z:Y,-13487780,57M,2;	MD:Z:44G12	RG:Z:L8255-2	XG:i:0	NM:i:1	XM:i:1	XO:i:0	XP:i:1	XT:A:U
M_SOLEXA-GA02_00040_PEdi_MM_3:4:21:2287:15760#ACCTTGC,TCATGGT	0	Y	13462371	20	55M	*	0	0	CTGGGACCCTTCCGGGGTGGGGCGTGCTGTCCCAGGGCTCACCGCCATTCATGAA	]#]]]]]]]]]]]]]]]]]]]]]]]]]]]]]]]]]]]]]]]]]]]]]]]]#]]##	X0:i:1	X1:i:2	XA:Z:GL000225.1,-65113,55M,2;Y,+13487782,55M,2;	MD:Z:42G12	RG:Z:L8241	XG:i:0	NM:i:1	XM:i:1	XO:i:0	XP:i:3	XT:A:U
M_SOLEXA-GA03_00029_PEdi_MM_JK_SC_IN_QF_SR:3:24:14639:16749#AGGTTTA,TGCGTCC	0	Y	13462372	0	54M	*	0	0	TGGGACCCTTCCGGGGTGGGGCGGGCTGTCCCAGGACTCACTGCCATTCATGAA	#]]]]]]]]]]]]]]]]]]]]]]]]]]]]]]]]]]]]]]]]]]]]]]]]#]]##	X0:i:3	X1:i:6	MD:Z:23T11G5G12	RG:Z:L8212	XG:i:0	NM:i:3	XM:i:3	XO:i:0	XP:i:3	XT:A:R
M_SOLEXA-GA04_00026_PEdi_MM_4:4:69:5569:17404#AGTTCCA,CATGCTC	16	Y	13462372	17	51M	*	0	0	TGGGACCCTTCCGGGGTGGGGCGTGCTGTCCCAGGGCTCACCGCCATTCAT	#Z]X]\XX]VY]]]\Z\]XX]]X]]V]]]]][X]V]\ZX\VUWSZXZZW#W	X0:i:1	X1:i:4	MD:Z:41G9	RG:Z:L8214	XG:i:0	NM:i:1	XM:i:1	XO:i:0	XP:i:1	XT:A:U
M_SOLEXA-GA03_00029_PEdi_MM_JK_SC_IN_QF_SR:3:75:7926:4835#ACGACCT,AGAACCG	0	Y	13462375	0	48M	*	0	0	GACCCTTCCGGGGTGGGGCGTGCTGTCCCAGGGCTCACCGCCATTCAT	]]]]]]]]]]]]]]]]]]]]]]]]]]]]]]]]]]]]]]]]]]]]]]#]	X0:i:2	X1:i:3	MD:Z:38G9	RG:Z:L8242	XG:i:0	NM:i:1	XM:i:1	XO:i:0	XP:i:4	XT:A:R
M_SOLEXA-GA03_00029_PEdi_MM_JK_SC_IN_QF_SR:4:98:3931:8983#AGAAGAA,CTCGATG	0	Y	13462376	0	50M	*	0	0	ACCCTTCCGTGGTGGGGCGAGCTGTCCCAGGGCTCACCGCCATTCATGAA	TVYW#\]XZ]YX]X\]Z[Z\Y[]X[\XX]XVW[]W]ZZ\\X]]]V#]V##	X0:i:2	X1:i:1	XA:Z:GL000225.1,-115170,50M,3;GL000216.1,+156647,50M,4;	MD:Z:9G9T17G12	RG:Z:L8255-2	XG:i:0	NM:i:3	XM:i:3	XO:i:0	XP:i:1	XT:A:R
M_SOLEXA-GA03_00029_PEdi_MM_JK_SC_IN_QF_SR:2:32:6669:5363#ACTCTCA,ATGGAGA	0	Y	13462377	0	45M	*	0	0	CCCTTCCGGGGTGGGGCGTGCTGTCCCAGGGCTCACCGCCATTCA	[]]##]]]]]]]]]]]]]]]]]]]]]]]]]]]]]]]]]]]#]]]#	X0:i:2	X1:i:3	MD:Z:36G8	RG:Z:L8254	XG:i:0	NM:i:1	XM:i:1	XO:i:0	XP:i:1	XT:A:R
M_SOLEXA-GA04_00026_PEdi_MM_4:4:34:2781:12264#AATAGGA,GGATCAA	0	Y	13462378	0	36M	*	0	0	CCTTCCGGGGTGGGGCGTGCTGTCCCAGGGCTCACC	WZ##Y\[][]]]\[[]\]]]]]]][]]\]]\][#Z\	X0:i:3	X1:i:3	MD:Z:35G0	RG:Z:L8252	XG:i:0	NM:i:1	XM:i:1	XO:i:0	XP:i:1	XT:A:R
M_SOLEXA-GA02_00040_PEdi_MM_3:4:101:13613:11061#TCTACCA,CGACCTG	0	Y	13462379	0	41M	*	0	0	CTTCCGGGGTGGGGCGTGCTGTCCCAGGGCTCACCGCCATT	]##]]]]]]]]]]]]]]]]]]]]]]]]]]]]]]]]]]]#]]	X0:i:2	X1:i:4	MD:Z:34G6	RG:Z:L8209	XG:i:0	NM:i:1	XM:i:1	XO:i:0	XP:i:3	XT:A:R
M_SOLEXA-GA03_00029_PEdi_MM_JK_SC_IN_QF_SR:3:99:17387:19328#ACGACCT,AGAACCG	0	Y	13462379	17	47M	*	0	0	CTTCCGGGGTGGGGCGTGCTGTCCCAGGGCTCACCGCCATTCATGAA	]##]]]]]]]]]]]]]]]]]]]]]]]]]]]]]]]]]]]]]]]#]]##	X0:i:1	X1:i:4	MD:Z:34G12	RG:Z:L8242	XG:i:0	NM:i:1	XM:i:1	XO:i:0	XP:i:9	XT:A:U
M_SOLEXA-GA03_00029_PEdi_MM_JK_SC_IN_QF_SR:4:19:14490:20813#AAGGACA,CCTAGGT	0	Y	13462379	0	44M	*	0	0	CTTCCGGGGTGGGGCGTGCTGTCCCAGGGCTCACCGCCATTCAT	]##]]]]]]]]]]]]]]]]]]]]]]]]]]]]]]]]]]]]]]]#]	X0:i:2	X1:i:4	MD:Z:34G9	RG:Z:L8251	XG:i:0	NM:i:1	XM:i:1	XO:i:0	XP:i:5	XT:A:R
M_SOLEXA-GA03_00029_PEdi_MM_JK_SC_IN_QF_SR:2:29:2697:16091#ACCGTAG,AATAGTA	0	Y	13462385	0	40M	*	0	0	GGGTGGGGCGTGCTGTCCCAGGGCTCACCGCCATTCATGA	]\]#]]]]]]]]]]]]]]]]]]]]]]]]]]]]]]]]#]]#	X0:i:3	X1:i:7	MD:Z:28G11	RG:Z:L8238	XG:i:0	NM:i:1	XM:i:1	XO:i:0	XP:i:1	XT:A:R
M_SOLEXA-GA04_00026_PEdi_MM_4:4:82:14613:3297#AAGTCTG,AGATAGG	0	Y	13462385	0	42M	*	0	0	GGGTGGGGCGTGCTGTCCCAGGGCTCACCGCCATTCATGAAG	UUV#VWXV\Y[[\]Y][Z]]]YW\]Z]Z\]Z][]]]\]\##X	X0:i:2	X1:i:7	MD:Z:28G13	RG:Z:L8224	XG:i:0	NM:i:1	XM:i:1	XO:i:0	XP:i:1	XT:A:R
M_SOLEXA-GA04_00026_PEdi_MM_4:4:21:18867:13677#AGAAGAA,CTCGATG	16	Y	13463181	25	56M	*	0	0	TGTGCGCCTGGGGCTCTCCCACAGGGGGCTTTCATGAGCCAGGGAGCGAGGGCCAT	#M#Z]Z]][]]YZYYZX\Z]]]Z][]\]Y]]]\]][]]]X\]]Y]ZXY[Z]YXW#Z	X0:i:1	X1:i:0	MD:Z:3A19A21T4A5	RG:Z:L8255-2	XG:i:0	NM:i:4	XM:i:4	XO:i:0	XP:i:1	XT:A:U
M_SOLEXA-GA04_00026_PEdi_MM_4:4:81:5791:16142#AGGTTTA,TGCGTCC	0	Y	13463545	37	74M	*	0	0	TCCCCGATGCGGCGTGGGAACCACAAGCCGGACCGCTCCACCTCGCCAGCCCGTGCCCCCGGATGCCTCCACGC	#4PQNNPSPVSSSUYTTVYZXVWWZWWTXTVXXWTUVXWUYYUYQV\WUWYVW\VYYV[XWVVVVUTUTT#TTR	X0:i:1	X1:i:0	MD:Z:31G42	RG:Z:L8212	XG:i:0	NM:i:1	XM:i:1	XO:i:0	XP:i:1	XT:A:U
M_SOLEXA-GA03_00029_PEdi_MM_JK_SC_IN_QF_SR:4:120:11207:6610#AAGGACA,CCTAGGT	16	Y	13463549	37	94M	*	0	0	CGATGCGGCGTGGGAACCACAAGCCGGACCGCTCCACCTCGCCAGCCCGTGCCCCCGGATGCCTCCACGCTGCAGGGGCAGTAGCAAGCCATCC	WUX#V\ZY]]]\Z[]]]]]\]][\]Z[]\]Z\]]]]\]\\Z]]]\]ZZ]]]Z]YX]]\]]\[[]W[]]\[]\ZZZY\\\Y[][\T\\[WU#SRL	X0:i:1	X1:i:0	MD:Z:27G66	RG:Z:L8251	XG:i:0	NM:i:1	XM:i:1	XO:i:0	XP:i:1	XT:A:U
M_SOLEXA-GA03_00038_PEdi_MM_CB_RS:5:73:10128:2289	0	Y	13463551	37	74M	*	0	0	ATGCGGCGTGGGAACCACAAGCCGGACCGCTCCACCTCGCCAGCCCGTGCCCCCGGATGCCTCCACGCTGCAGG	5#KJMMRNWQQNXSRRSRVYOUVSNVUTWXTTXWQUWUTUVXSVPRSXTRRQSUVQUXQVRTTSRRUTWTS#QN	X0:i:1	X1:i:0	MD:Z:25G48	RG:Z:L8241	XG:i:0	NM:i:1	XM:i:1	XO:i:0	XP:i:1	XT:A:U
M_SOLEXA-GA03_00038_PEdi_MM_CB_RS:7:74:14706:8291	0	Y	13463566	37	8M1I32M	*	0	0	CAAAAGCCGGGGCAGCTCCACCTCGCCAGCCCGTGCCCCCG	KNMMNIRQNDSNOQOOOPORUNPSLRSPOSRTOTOPRNRPR	X0:i:1	X1:i:0	MD:Z:2C9C27	RG:Z:L8256	XG:i:1	NM:i:3	XM:i:2	XO:i:1	XP:i:1	XT:A:U
M_SOLEXA-GA02_00040_PEdi_MM_3:4:66:10583:14159#ACGACCT,AGAACCG	0	Y	13463573	37	47M	*	0	0	TGGACCGCTCCACCTCGCCAGCCCGTGCCCCCGGATGCCTCCACACT	#]]]]]]]]]]]]][]]]]]]]]]]]]]]]]]]]]]]]]]]]#]#]]	X0:i:1	X1:i:0	MD:Z:0C2G40G2	RG:Z:L8242	XG:i:0	NM:i:3	XM:i:3	XO:i:0	XP:i:2	XT:A:U
M_SOLEXA-GA03_00038_PEdi_MM_CB_RS:5:32:4150:12902	0	Y	13463574	37	26M1I8M	*	0	0	GGGCAGCTCCACCTCGCCAGCCCGTGTCTCCCGGA	TSZ]YX]][]]\]]]\]]]W]\]]]]]]]]]]\]#	X0:i:1	X1:i:0	MD:Z:4C22C6	RG:Z:L8254	XG:i:1	NM:i:3	XM:i:2	XO:i:1	XP:i:1	XT:A:U
M_SOLEXA-GA02_00040_PEdi_MM_3:4:96:3741:11852#ACGATTC,TGGAATA	0	Y	13463576	8	37M	*	0	0	GCAGCTCCACCTCGCCAGCCCGTGCCCCCGGAAGCCT	NPPMPRXWXRTWYUTUYTWTQTYUUWUUUX[V#RTRP	X0:i:1	X1:i:35	MD:Z:2C29T4	RG:Z:L8243	XG:i:0	NM:i:2	XM:i:2	XO:i:0	XP:i:1	XT:A:U
M_SOLEXA-GA03_00029_PEdi_MM_JK_SC_IN_QF_SR:1:68:17293:9097#AAGGACA,CCTAGGT	0	Y	13471172	20	64M	*	0	0	ACCCCACGTGCCCTGCGCACCTGGTGCTCTCCCACAGGAGGTTTTCGTGAGCCAGGGAGCAAGG	[[]]]]]]]]]]]]]]]]]]]]][]]]]]]]]]]]]]]]]]]]]]]]]]]]]]]]]]]][##]]	X0:i:1	X1:i:2	XA:Z:GL000225.1,+36935,64M,5;GL000228.1,-27011,64M,5;	MD:Z:38G2C4A13G3	RG:Z:L8251	XG:i:0	NM:i:4	XM:i:4	XO:i:0	XP:i:1	XT:A:U
M_SOLEXA-GA03_00038_PEdi_MM_CB_RS:6:99:5723:20545	0	Y	13471172	8	35M1D12M	*	0	0	ATCCCACGTGCCCTGCGCACCTGGGGCTCTCCCACGGGGGCTTTCAT	O#PSX)SMTRRRRRRWVWVSQSTOPSPUQYUUVWOTQTUPRUTUP#R	X0:i:1	X1:i:31	MD:Z:1C22T10^A12	RG:Z:L8221	XG:i:1	NM:i:3	XM:i:2	XO:i:1	XP:i:1	XT:A:U
M_SOLEXA-GA02_00040_PEdi_MM_3:4:117:15769:10129#GGCACAA,TTGAAGT	0	Y	13471173	8	46M	*	0	0	CCCCACGTGCCCTGCGCACCTGGGGCTCTCCCACAGGGGGATTTCA	XYV[]]X]ZZ[]]\\]][YZ]W\[[]Y]]]][]]]\Y[Z\]]]]Y#	X0:i:1	X1:i:29	MD:Z:23T16C5	RG:Z:L8206	XG:i:0	NM:i:2	XM:i:2	XO:i:0	XP:i:1	XT:A:U
M_SOLEXA-GA03_00038_PEdi_MM_CB_RS:5:62:6952:6937	16	Y	13471175	8	49M	*	0	0	CCACGTGCCCTGCGCACCTGGGGCTCTCCCACAGGGGGATTTCATGAGC	WWY\WZ]XSY]\W[ZZWYYYVWXYYXZVWX]Y\]WWXW[ZZXQUWY#VL	X0:i:1	X1:i:29	MD:Z:21T16C10	RG:Z:L8253	XG:i:0	NM:i:2	XM:i:2	XO:i:0	XP:i:1	XT:A:U
M_SOLEXA-GA03_00029_PEdi_MM_JK_SC_IN_QF_SR:1:49:17842:17576#AGAAGAA,CTCGATG	0	Y	13471176	8	51M	*	0	0	CACGTGCCCTGCGCACCTGGGGCTCTCCCACAGGGGGATTTCATGAGCCAG	UWVU#Z\XY]YX\[]WY][Y[[[]X]Z\U]Y]][]X[\\][Z]]\[YWT#Z	X0:i:1	X1:i:29	MD:Z:20T16C13	RG:Z:L8255-2	XG:i:0	NM:i:2	XM:i:2	XO:i:0	XP:i:1	XT:A:U
M_SOLEXA-GA03_00029_PEdi_MM_JK_SC_IN_QF_SR:3:44:14842:14340#TGCTGGA,AGGTACC	0	Y	13471176	0	58M	*	0	0	CACGTGCCCTGCGCACCTGGGGCTCTCCCACAGGGGGATTTCATGAGCCAGGGAGCAA	\]\[#]Y]]]]\]]]]]]ZZZ\]]\]\[]]]]]]]Z]]]]][]]]]]][]][]#]\##	X0:i:2	X1:i:0	XA:Z:GL000225.1,+36939,58M,3;	MD:Z:20T16C18G1	RG:Z:L8211	XG:i:0	NM:i:3	XM:i:3	XO:i:0	XP:i:1	XT:A:R
M_SOLEXA-GA03_00038_PEdi_MM_CB_RS:5:83:16475:14143	0	Y	13471177	8	43M	*	0	0	ACGTGCCGTGCGCACCTGGGGCTCTCCCACAGGGGGCTTTCAT	Z\X#[]]\]\[]][\[]\[\Y\]]][]]]]]]]]]\\]]]Z#]	X0:i:1	X1:i:30	MD:Z:7C11T23	RG:Z:L8208	XG:i:0	NM:i:2	XM:i:2	XO:i:0	XP:i:1	XT:A:U
M_SOLEXA-GA03_00038_PEdi_MM_CB_RS:7:43:3790:14610	0	Y	13471177	8	42M	*	0	0	GCGTGCCCTGCGCACCTGGGGCTCTCCCACAGTGGGCTTTCA	%XQ#UXYU[VXW[[UYZUUWWZ[X]W[\[V][W]XWT[[UU#	X0:i:1	X1:i:32	MD:Z:0A18T12G9	RG:Z:L8220	XG:i:0	NM:i:3	XM:i:3	XO:i:0	XP:i:1	XT:A:U
M_SOLEXA-GA03_00038_PEdi_MM_CB_RS:7:94:10487:4906	16	Y	13471177	25	43M	*	0	0	ACGTGCCCTGCGCACCTGGGGCTCTCCCACCGGAGGCTTCCAT	]]X#]]]]]]]]]]]\]]]]]X][]]]\]]]]\]]]X][VW#Y	X0:i:1	X1:i:0	MD:Z:19T10A2G5T3	RG:Z:L8254	XG:i:0	NM:i:4	XM:i:4	XO:i:0	XP:i:1	XT:A:U
M_SOLEXA-GA04_00026_PEdi_MM_4:4:113:16602:20275#AATAACC,CCGATTG	0	Y	13471177	25	43M	*	0	0	ACGTGCCCTGCGCACCTGGGGCTCTCCCACCGGAGGCTTCCAT	ROO#NOSQXSRSSUPUUQSRSOYUXTVUURSXTTSRU[WRP#S	X0:i:1	X1:i:0	MD:Z:19T10A2G5T3	RG:Z:L8229	XG:i:0	NM:i:4	XM:i:4	XO:i:0	XP:i:1	XT:A:U
M_SOLEXA-GA04_00026_PEdi_MM_4:4:65:9575:14896#AGCATCA,GCTCGAA	0	Y	13471177	8	42M	*	0	0	ACGTGCCCTGCGCACCTGGGGCTCTCCCACAGTGGGCTTTCA	]]]#]]]]]]]]]]]]]]]]]]]]]]]]]]]]]]]]]]]]]#	X0:i:1	X1:i:32	MD:Z:19T12G9	RG:Z:L8256	XG:i:0	NM:i:2	XM:i:2	XO:i:0	XP:i:2	XT:A:U
M_SOLEXA-GA03_00038_PEdi_MM_CB_RS:8:63:12121:16367	0	Y	13471179	8	47M	*	0	0	GTGCCCTGCGCACCTGGGGCTCTCCCACAGGGGGATTTCATGAGCCA	J#SROSTWVSTZTVXWSQRXYRXUWUYUUVUZSVXZ[]U]\V#VRQ#	X0:i:1	X1:i:29	MD:Z:17T16C12	RG:Z:L8211	XG:i:0	NM:i:2	XM:i:2	XO:i:0	XP:i:1	XT:A:U
M_SOLEXA-GA03_00038_PEdi_MM_CB_RS:7:79:10386:19820	16	Y	13471180	0	50M	*	0	0	TGCTCTGCGCAACTGGGGCTCTCCCACAGGGGGCTTTCATGAGCCAGGGA	#WW#YZZXUYYXVWWXVSUXVVXVZ]\\VVXVURZ[VT]XWX\QU#WWV#	X0:i:2	X1:i:0	XA:Z:GL000225.1,-36943,50M,3;	MD:Z:3C7C4T33	RG:Z:L8234	XG:i:0	NM:i:3	XM:i:3	XO:i:0	XP:i:1	XT:A:R
M_SOLEXA-GA03_00038_PEdi_MM_CB_RS:8:81:4838:1670	16	Y	13471180	0	51M	*	0	0	TGCTCTGCGCAACTGGGGCTCTCCCACAGGGGGCTTTCATGAGCCAGGGAG	#VX#Z]][[[]]]\[[XZYYWYXZZ][]]Y[\ZS]]]X]]\]]TSXZ[\#Z	X0:i:2	X1:i:0	XA:Z:GL000225.1,-36943,51M,3;	MD:Z:3C7C4T34	RG:Z:L8220	XG:i:0	NM:i:3	XM:i:3	XO:i:0	XP:i:1	XT:A:R
M_SOLEXA-GA03_00038_PEdi_MM_CB_RS:8:95:17798:2604	16	Y	13471187	0	37M	*	0	0	TGCAACTGGGGCTCTCCCACAGGGGGCTTTCATGAGC	#Y]]YZ]]Z]V]\[]Z]]]]]]]]Y]]]]]\]]]#XY	X0:i:3	X1:i:0	XA:Z:GL000225.1,-36950,37M,3;GL000225.1,-1183,37M,3;	MD:Z:0C3C4T27	RG:Z:L8224	XG:i:0	NM:i:3	XM:i:3	XO:i:0	XP:i:1	XT:A:R
M_SOLEXA-GA03_00038_PEdi_MM_CB_RS:8:8:11781:7183	0	Y	13471269	0	50M	*	0	0	CCGGCAGAGGGGATCTCCCAACCCACCCCGGCACGCGGGGATATTGCCTA	]]XZ]]Z\YXZ]]]]]]]]]]]]]]]]]]]]]]]]]]]]]]]]]]]]\]#	X0:i:2	X1:i:0	XA:Z:GL000216.1,+139575,50M,4;	MD:Z:2A21G4A17T2	RG:Z:L8246	XG:i:0	NM:i:4	XM:i:4	XO:i:0	XP:i:1	XT:A:R
M_SOLEXA-GA03_00038_PEdi_MM_CB_RS:7:113:18658:13731	0	Y	13471276	25	45M	*	0	0	AGGGGATCTCCCAACCCACCCCGGCACGCGGGGATATTGCCTACA	QMKRTKQUVUTVYVPSXTRSSWW[VRYX[VY\WYVY]\SQQ]#Q#	X0:i:1	X1:i:0	MD:Z:17G4A17T3G0	RG:Z:L8241	XG:i:0	NM:i:4	XM:i:4	XO:i:0	XP:i:1	XT:A:U
M_SOLEXA-GA04_00026_PEdi_MM_4:5:118:12633:10375#AGAAGAA,CTCGATG	0	Y	13471279	37	45M	*	0	0	GGATCTCCCAACCCACCCCGGCACGCGGGGATATTGCCTACGCCA	JXW#QZRSTWZYNXUSY[XXZWYZWX[ZU]V]RW]WUW]SSXYS#	X0:i:1	X1:i:0	MD:Z:14G4A17T7	RG:Z:L8255-2	XG:i:0	NM:i:3	XM:i:3	XO:i:0	XP:i:1	XT:A:U
M_SOLEXA-GA03_00029_PEdi_MM_JK_SC_IN_QF_SR:4:83:8534:6886#AAGCTCT,CAATTAC	16	Y	13471650	0	51M	*	0	0	GCGCCCTACCAGGCGCTCCAGGAGCCGGGGCGCTCCTCTGCACTCCCCTCT	Z]]]]]]]]]]]]]]]]\]]\]]]]]]]]]]]]]]]]]]]]]\][]][\ZX	X0:i:3	X1:i:0	XA:Z:Y,-13478287,51M,4;GL000225.1,+78957,51M,4;	MD:Z:7T5T21A14C0	RG:Z:L8223	XG:i:0	NM:i:4	XM:i:4	XO:i:0	XP:i:1	XT:A:R
M_SOLEXA-GA03_00029_PEdi_MM_JK_SC_IN_QF_SR:1:52:10129:2101#AGCATCA,GCTCGAA	0	Y	13471668	25	53M	*	0	0	CATGAGCCGGGGCACTCATCTGCACTCCCCTCCGGCCTGCTGCTGGATGAGCT	]]#]]]]]]]]]]]]]]]]]]]]]]]]]]]]]]]]]]]]]]]]]]]]]]#]]]	X0:i:1	X1:i:0	MD:Z:2G10G25A1A11	RG:Z:L8256	XG:i:0	NM:i:4	XM:i:4	XO:i:0	XP:i:2	XT:A:U
M_SOLEXA-GA03_00038_PEdi_MM_CB_RS:5:47:12789:3405	0	Y	13477157	37	24M1D16M	*	0	0	TGGCTGAGGTGCACGGGAGCACGCGACCTCTCTCTGCCCA	#ORR#SSN[VWRVXZSVVXRYQ)RSYWPZVUUUUXUUSR#	X0:i:1	X1:i:0	MD:Z:0C19C3^A16	RG:Z:L8251	XG:i:1	NM:i:3	XM:i:2	XO:i:1	XP:i:1	XT:A:U
M_SOLEXA-GA03_00038_PEdi_MM_CB_RS:8:82:19288:4151	16	Y	13477834	0	56M	*	0	0	GCTCTCCCACAGGGGGCTTTCGTGAGCCAGGGAGCAAGGGCCCTCCCCGTTCTCCA	QU#U#WUUUSWVQQQVVZX[TUYVWUTVUSQSTVNSWQTSRQRSSRPTVTQOLMQ#	X0:i:5	X1:i:0	MD:Z:7A32A1G7G5	RG:Z:L8214	XG:i:0	NM:i:4	XM:i:4	XO:i:0	XP:i:1	XT:A:R
M_SOLEXA-GA04_00026_PEdi_MM_4:5:78:6923:18659#AAGCTCT,CAATTAC	0	Y	13477840	20	47M	*	0	0	CTACAGGGGGCTTTCGTGAGCCAGGGAGCAAGGGCCGTCCCCGTGCT	X#[ZXY[YZ]]]]]]]]]]]]]]]]]\]]]]][]\]]]]\\]]]]Z]	X0:i:1	X1:i:2	XA:Z:GL000225.1,+36966,47M,3;GL000225.1,+1199,47M,3;	MD:Z:1A32A12	RG:Z:L8223	XG:i:0	NM:i:2	XM:i:2	XO:i:0	XP:i:1	XT:A:U
M_SOLEXA-GA03_00029_PEdi_MM_JK_SC_IN_QF_SR:3:106:11184:19365#AATAACC,CCGATTG	0	Y	13477844	0	37M	*	0	0	AGGGGGCTTTCGTGAGCCAGGGAGCAAGGGCCGTCCC	XZYX\\[]]]]]]]]]]]]]]\]]]]]\][]Y]XXZ\	X0:i:3	X1:i:7	MD:Z:30A6	RG:Z:L8229	XG:i:0	NM:i:1	XM:i:1	XO:i:0	XP:i:1	XT:A:R
M_SOLEXA-GA04_00026_PEdi_MM_4:5:23:15474:15412#AGAAGAA,CTCGATG	0	Y	13477902	25	38M	*	0	0	CACACCGGCATAGGGGATCTCCCAACCTGCCCCGGCAT	ZYWUX\XV[]\][YXYY]Z]][\]]]]\\]\Z\[ZY#Z	X0:i:1	X1:i:0	MD:Z:1G30T3T1	RG:Z:L8255-2	XG:i:0	NM:i:3	XM:i:3	XO:i:0	XP:i:1	XT:A:U
M_SOLEXA-GA03_00038_PEdi_MM_CB_RS:5:69:6629:8396	0	Y	13477905	16	35M	*	0	0	ACCGGCATAGGGGATCTCCCAACCTGCCCCGGCAT	XZXXVYY]ZVXUXX]W]WUV]]Z][VZ\X[X\]#Z	X0:i:1	X1:i:5	MD:Z:29T3T1	RG:Z:L8224	XG:i:0	NM:i:2	XM:i:2	XO:i:0	XP:i:1	XT:A:U
M_SOLEXA-GA03_00038_PEdi_MM_CB_RS:5:79:2718:1973	0	Y	13488587	20	89M	*	0	0	ACGTGCCCTGCACGCCTGGGGCTCTCCCACAGGGGGCTTTTGTGAGCCAGGGAGCGAGGGCCGTCCCTGTGCTCCAGCCTAGCCAGGCC	679#;899=8:>7;7:;MHJPQMOUOOMPOMOKLJJLTQQRLOLJIONMJONJOMPQMKPNLLQKMLPJMNL7;865<5?<787#5867	X0:i:1	X1:i:2	XA:Z:3,+75718662,89M,5;GL000222.1,-84041,89M,5;	MD:Z:14A19A32C11C9	RG:Z:L8242	XG:i:0	NM:i:4	XM:i:4	XO:i:0	XP:i:1	XT:A:U
M_SOLEXA-GA03_00029_PEdi_MM_JK_SC_IN_QF_SR:2:81:8253:11670#TGCCATA,TAATGCG	16	Y	13489874	25	90M	*	0	0	TCATTGCGCAACCCGGCTGACGTGCAAGGGAGCCCGCTGGCCTCTCTGTGCCCTTGTCCGTCCGTGAAATTCCGGCTGAGGCTCTCCCAA	#[Z##Y\]]]]][\[W\[X][Y][]]][ZY]]\[Y[[]][\]]\]X][]]ZZZ]]X]Z]\]\\Z]]]]]]]\\[Y]]]]][VWYUV[T##	X0:i:1	X1:i:0	MD:Z:10C2A13C4A6T40T9	RG:Z:L8210	XG:i:0	NM:i:6	XM:i:6	XO:i:0	XP:i:1	XT:A:U
M_SOLEXA-GA02_00040_PEdi_MM_3:4:36:17307:18252#AGGTTTA,TGCGTCC	16	Y	13489903	25	50M	*	0	0	GAGATAGCTGGCCTCTCTCTGCCCTTGTCCGTCCGTGAAATTCCGGCTGA	]]]]#]]]]]]]]]]]]]]]]]]]]]]]]]]]]]]]]]]]]]]]]]]]]#	X0:i:1	X1:i:0	MD:Z:4C0C4T7G31	RG:Z:L8212	XG:i:0	NM:i:4	XM:i:4	XO:i:0	XP:i:3	XT:A:U
M_SOLEXA-GA03_00029_PEdi_MM_JK_SC_IN_QF_SR:2:53:3186:7605#AATAACC,CCGATTG	0	Y	13500555	20	113M	*	0	0	ATATTTTGTGATTGGAGTAACATTTTTCATTTTAAATTTTAAAGGCATCAAAATGAAAGCATTAAGCAATAGGCTTAATATGTTCTTACCTGTACTGTAGCTTTGGGCATCCA	]#]##]]]]]]]]]]]]]]]]]]]]]]]]]]]]]]]]]]]]]]]]]]]]]]]]]]]]]]]]]]]]]]]]]]]]]]]]]]]]]]]]]]]]]]]]]]]]]]]]]]]]]]]#]]]#	X0:i:1	X1:i:2	XA:Z:10,+38938335,113M,2;22,+16913977,113M,2;	MD:Z:43A69	RG:Z:L8229	XG:i:0	NM:i:1	XM:i:1	XO:i:0	XP:i:5	XT:A:U
M_SOLEXA-GA03_00029_PEdi_MM_JK_SC_IN_QF_SR:3:95:12093:9070#GTAGAGA,GATCTCG	16	Y	13500597	18	80M	*	0	0	AGGCATCAAAATGAAAGCATTAAGCAATAGGCTTAATATGTTCTTACCTGTACTGTAGCTTTGGGCATCCATGCTAAAGC	]]]]]]]]]]]]]]]]]]]]]]]]]]]]]]]]]]]]]]]]]]]]]]]]]]]]]]]]]]]]]]]]]]]]]]]]]]]###]]	X0:i:1	X1:i:3	XA:Z:4,-103826624,80M,2;22,-16914019,80M,2;10,-38938377,80M,2;	MD:Z:1A78	RG:Z:L8219	XG:i:0	NM:i:1	XM:i:1	XO:i:0	XP:i:2	XT:A:U
M_SOLEXA-GA02_00040_PEdi_MM_3:4:24:3275:2037#AAGTCTG,AGATAGG	0	Y	13505492	20	98M	*	0	0	ATTTCCTAAATACATGCAAAAAATTCAGTTGTCTTAGCTTTTAAAATATAGCATATCAAAAATATTCACCTTTTCTTGGGACCATTTTGTCCCTTCAA	9###<6?8=:9;:><;:<DE=A<=:<ZU\XY]V]W]TW\\]]]]]]]]]][Z[\]]Q[Y[\]]]]]XZ]RX]<>7>:98987:9::>=6@3;>@>3##	X0:i:1	X1:i:2	XA:Z:16,-32438156,98M,4;2,+92080347,98M,4;	MD:Z:12T43T35A5	RG:Z:L8224	XG:i:0	NM:i:3	XM:i:3	XO:i:0	XP:i:1	XT:A:U
M_SOLEXA-GA04_00026_PEdi_MM_4:5:99:10997:10803#ATGTCAA,ACGCAAC	0	Y	14043469	37	95M	*	0	0	AGTGGTGGACAAATTCACATTCAGGGCTGTGCCAGAAACTGGTGTACACCAGCTCAGCAAATTTCAAGCCCAGGCCTTGTTTGATTTTGCACTCT	:;#=;<?<<<?B?BC>@?@A?<@]Y]]]]][]]]]]]]]]]]]]]]]]\]]]\]]]]\]]\]]][]][YZ\Z<=><@>>>A@>????@=?#=>;>	X0:i:1	X1:i:0	MD:Z:66C28	RG:Z:L8215	XG:i:0	NM:i:1	XM:i:1	XO:i:0	XP:i:1	XT:A:U
M_SOLEXA-GA03_00038_PEdi_MM_CB_RS:6:70:9870:13871	16	Y	14043487	37	81M	*	0	0	ATTCAGGGCTGTGCCAGAAACTGGTGTACACCAGCTCAGCAAATTTCAAGCCCAGGCCTTGTTTGATTTTGCACTCTTCCT	;##<>9=?;[\]X[[\V[]]]]Y\][]]]][]]ZX]W]]\][\]]]Z]][ZU]XWXRR]]\\]\ZW][[YVQ889<98655	X0:i:1	X1:i:0	MD:Z:48C32	RG:Z:L8212	XG:i:0	NM:i:1	XM:i:1	XO:i:0	XP:i:1	XT:A:U
M_SOLEXA-GA03_00029_PEdi_MM_JK_SC_IN_QF_SR:3:75:9173:19802#AGTCAAA,GAATCTC	0	Y	14043496	23	61M	*	0	0	TGTGCCAGAAACTGGTGTACACCAGCTCAGCAAATTTCAAGCCCAGGCCTTGTTTGATTTT	#]#]]]]]]]]]]]]]]]]]]]]]]]]]]]]]]]]]]]]]]]]]]]]]]]]]]]]]#]]]]	X0:i:1	X1:i:1	XA:Z:2,+39037837,61M,2;	MD:Z:39C21	RG:Z:L8213	XG:i:0	NM:i:1	XM:i:1	XO:i:0	XP:i:2	XT:A:U
M_SOLEXA-GA03_00038_PEdi_MM_CB_RS:7:51:12265:19512	16	Y	14043503	37	64M	*	0	0	GAAACTGGTGTACACCAGCTCAGCAAATTTCAAGCCCAGGCCTTGTTTGATTTTGCACTCTTCC	ZZX\]\\]]]]]]]]U]]\]]]]]]]]]]]]]]]ZZ]]]]Z\]]]]]]]\]]][]XZWXWZVRR	X0:i:1	X1:i:0	MD:Z:32C31	RG:Z:L8252	XG:i:0	NM:i:1	XM:i:1	XO:i:0	XP:i:1	XT:A:U
M_SOLEXA-GA03_00029_PEdi_MM_JK_SC_IN_QF_SR:1:33:4944:11554#AAGAATT,TGACGTC	16	Y	14043506	37	74M	*	0	0	ACTGGTGTACACCAGCTCAGCAAATTTCAAGCCCAGGCCTTGTTTGATTTTGCACTCTTCCTGATTCATGGTGA	]]#]]]]]]]]]]]]]]]]]]]]]]]]]]]]]]]]]]]]]]]]]]]]]]]]]]]]]]]]]]]]]]]]]]]]]]#	X0:i:1	X1:i:0	MD:Z:29C44	RG:Z:L8221	XG:i:0	NM:i:1	XM:i:1	XO:i:0	XP:i:3	XT:A:U
M_SOLEXA-GA03_00038_PEdi_MM_CB_RS:8:75:17377:3071	16	Y	14043508	37	72M	*	0	0	TGGTGTACACCAGCTCAGCAAATTTCAAGCCCAGGCCTTGTTTGATTTTGCACTCTTCCTGATTCATGGTGA	#\]#]]]]]]]]]]]]]]]]]]]]]]]]]]]]]]]]]]]]]]]]]]]]]]]]]]\]]]]]]]]]]]]]]]]#	X0:i:1	X1:i:0	MD:Z:27C44	RG:Z:L8229	XG:i:0	NM:i:1	XM:i:1	XO:i:0	XP:i:1	XT:A:U
M_SOLEXA-GA04_00026_PEdi_MM_4:4:72:3955:20480#AGAAGAA,CTCGATG	0	Y	14043511	37	59M	*	0	0	TGTACACCAGCTCAGCAAATTTCAAGCCCAGGCCTTGTTTGATTTTGCACTCTTCCTGA	#T#VXY\Z]Z[XZ]X]]]\]]]]]]\ZZXZ\]]]Y[]]]]ZX]X]\Z\]Z]Y]]]X[]#	X0:i:1	X1:i:0	MD:Z:24C34	RG:Z:L8255-2	XG:i:0	NM:i:1	XM:i:1	XO:i:0	XP:i:1	XT:A:U
M_SOLEXA-GA03_00029_PEdi_MM_JK_SC_IN_QF_SR:4:13:6632:7787#AAATGCA,TCGCAGG	0	Y	14043520	20	47M	*	0	0	GCTCAGCAAATTTCAAGCCCAGGCCTTGTTTGATTTTGCACTCTTCC	Y]#]]]]]]]]]]]]]]]]]]]]]]]]]]]]]]]]]]]]]]]]]]]]	X0:i:1	X1:i:2	XA:Z:9,-133364793,47M,2;6,+25023763,47M,2;	MD:Z:15C31	RG:Z:L8249	XG:i:0	NM:i:1	XM:i:1	XO:i:0	XP:i:1	XT:A:U
M_SOLEXA-GA02_00040_PEdi_MM_3:4:63:4774:5646#AAATGCA,TCGCAGG	0	Y	14043524	37	52M	*	0	0	AGCAAATTTCAAGCCCAGGCCTTGTTTGATTTTGCACTCTTCCTGATTCATG	]]]]]]]]]]]]]][]]]][]]]]]]]]]]]]]]]]]]]]]]]]]]]]]#]]	X0:i:1	X1:i:0	MD:Z:11C40	RG:Z:L8249	XG:i:0	NM:i:1	XM:i:1	XO:i:0	XP:i:1	XT:A:U
M_SOLEXA-GA03_00029_PEdi_MM_JK_SC_IN_QF_SR:3:38:19036:13853#GTAGAGA,GATCTCG	16	Y	14088978	37	87M	*	0	0	GAATGGTGACAGCCAGCTCATCCTGGAGAAAATCCAACTTCCCCAGTGGAGCATCTCTTTGAATATGACTGATGAGCACGGGAACAT	]]]#]]]]]]]]]]]]]]]]]]]]]]]]]]]]]]]]]]]]]]]]]]]]]]]]]]]]]]]]]]]]]]]]]]]]]]]]]]]]]]##]#]	X0:i:1	X1:i:0	MD:Z:85C1	RG:Z:L8219	XG:i:0	NM:i:1	XM:i:1	XO:i:0	XP:i:4	XT:A:U
M_SOLEXA-GA04_00026_PEdi_MM_4:4:114:12132:13069#ACGGAGG,AATACCT	16	Y	14089007	37	57M	*	0	0	AAATCCAACTTCCCCAGTGGAGCATCTCTTTGAATATGACTGATGAGCACGGGAACA	]]]#]]]]]]]]]]]]]]]]]]]]]]]]]]]]]]]]]]]]]]]]]]]]]]]]]##]#	X0:i:1	X1:i:0	MD:Z:56C0	RG:Z:L8245	XG:i:0	NM:i:1	XM:i:1	XO:i:0	XP:i:2	XT:A:U
M_SOLEXA-GA03_00029_PEdi_MM_JK_SC_IN_QF_SR:1:4:17560:2080#ACTCTCA,ATGGAGA	16	Y	14089016	37	63M	*	0	0	TTCCCCAGTGGAGCATCTCTTTGAATATGACTGATGAGCACGGGAACATGGTGAACTTGGTGT	##]]]]]]]]]]]]]]]]]]]]]]]]]]]]]]]]]]]]]]]]]]]]]]]]]]]]]]]]]]]]]	X0:i:1	X1:i:0	MD:Z:47C15	RG:Z:L8254	XG:i:0	NM:i:1	XM:i:1	XO:i:0	XP:i:3	XT:A:U
M_SOLEXA-GA02_00040_PEdi_MM_3:4:115:15667:14470#TGCTGGA,AGGTACC	0	Y	14089022	23	55M	*	0	0	AGTGGAGCATCTCTTTGAATATGACTGATGAGCACGGGAACATGGTGAACTTGGT	VT#TWVV]Z][]\]]X]Y]]]]W]\]]]]Y]X]][\]\]]Y]]\[][]]Z]Y[Z]	X0:i:1	X1:i:1	XA:Z:X,-3242728,55M,2;	MD:Z:41C13	RG:Z:L8211	XG:i:0	NM:i:1	XM:i:1	XO:i:0	XP:i:1	XT:A:U
M_SOLEXA-GA03_00029_PEdi_MM_JK_SC_IN_QF_SR:2:56:5144:7598#AAGCTCT,CAATTAC	0	Y	14089022	37	72M	*	0	0	AGTGGAGCATCTCTTTGAATATGACTGATGAGCACGGGAACATGGTGAACTTGGTGTGTGACATCAAGAAAC	]]#]]]]]]]]]]]]]]]]]]]]]]]]]]]]]]]]]]]]]]]]]]]]]]]]]]]]]]]]]]]]]]]]]###]	X0:i:1	X1:i:0	MD:Z:41C30	RG:Z:L8223	XG:i:0	NM:i:1	XM:i:1	XO:i:0	XP:i:10	XT:A:U
M_SOLEXA-GA03_00029_PEdi_MM_JK_SC_IN_QF_SR:2:66:15918:18992#AGACCTC,AAGGTCT	0	Y	14089055	23	62M	*	0	0	ACGGGAACATGGTGAACTTGGTGTGTGACATCAAGAAACCAATGGATGTGTACAAAATTCAC	]]]]]]]]]]]]]]]]]]]]]]]]]]]]]]]]]]]]]]]]]]]]]]]]]]]]]]]]]]]]#]	X0:i:1	X1:i:1	XA:Z:X,-3242688,62M,2;	MD:Z:8C53	RG:Z:L8205-2	XG:i:0	NM:i:1	XM:i:1	XO:i:0	XP:i:1	XT:A:U
M_SOLEXA-GA03_00029_PEdi_MM_JK_SC_IN_QF_SR:3:5:7189:16417#AAGCGAA,CTCTGCA	0	Y	14089615	37	68M	*	0	0	TGGGTGCTTCCAGATGGCTCCATCCTGAAAGTGCCTGTGGATGACCCAGACAGCAAGTTCTTCATTCT	#]]]#]]]]]]]]]]]]]]]]]]]]]]]]]]]]]]]]]]]]]]]]]]]]]]]]]]]]]]]]]]#]]]]	X0:i:1	X1:i:0	MD:Z:61C6	RG:Z:L8250	XG:i:0	NM:i:1	XM:i:1	XO:i:0	XP:i:15	XT:A:U
M_SOLEXA-GA03_00029_PEdi_MM_JK_SC_IN_QF_SR:1:45:13801:5469#ACTACTG,TTCGCAA	16	Y	14089634	37	108M	*	0	0	CCATCCTGAAAGTGCCTGTGGATGACCCAGACAGCAAGTTCTTCATTCTCAGCAGTGGCTGGCTGAGGATCAAGTCCATGGAGCCATCTGACTCGGGCTTGTACCAGT	]]]#]]]]]]]]]]]]]]]]]]]]]]]]]]]]]]]]]]]]]]]]]]]]]]]]]]]]]]]]]]]]]]]]]]]]]]]]]]]]]]]]]]]]]]]]]]]]]]]]]]]]]#]]	X0:i:1	X1:i:0	MD:Z:42C65	RG:Z:L8247	XG:i:0	NM:i:1	XM:i:1	XO:i:0	XP:i:16	XT:A:U
M_SOLEXA-GA03_00029_PEdi_MM_JK_SC_IN_QF_SR:2:53:5218:13844#AATAACC,CCGATTG	16	Y	14089640	37	67M	*	0	0	TGAAAGTGCCTGTGGATGACCCAGACAGCAAGTTCTTCATTCTCAGCAGTGGCTGGCTGAGGATCAA	#]]]]]]]]]]]]]]]]]]]]]]]]]]]]]]]]]]]]]]]]]]]]]]]]]]]]]]]]]]]]]#]]##	X0:i:1	X1:i:0	MD:Z:36C30	RG:Z:L8229	XG:i:0	NM:i:1	XM:i:1	XO:i:0	XP:i:2	XT:A:U
M_SOLEXA-GA03_00029_PEdi_MM_JK_SC_IN_QF_SR:4:1:4622:7765#AGGTTTA,TGCGTCC	16	Y	14089645	37	84M	*	0	0	GTGCCTGTGGATGACCCAGACAGCAAGTTCTTCATTCTCAGCAGTGGCTGGCTGAGGATCAAGTCCATGGAGCCATCTGACTCG	]#]]]]]]]]]]]]]]]]]]]]]]]]]]]]]]]]]]]]]]]]]]]]]]]]]]]]]]]]]]]]]]]]]]]]]]]]]]]]]#]]]]	X0:i:1	X1:i:0	MD:Z:31C52	RG:Z:L8212	XG:i:0	NM:i:1	XM:i:1	XO:i:0	XP:i:4	XT:A:U
M_SOLEXA-GA03_00029_PEdi_MM_JK_SC_IN_QF_SR:2:88:14368:2523#ATGTCAA,ACGCAAC	0	Y	14089650	37	60M	*	0	0	TGTGGATGACCCAGACAGCAAGTTCTTCATTCTCAGCAGTGGCTGGCTGAGGATCAAGTC	#]#]]]]]]]]]]]]]]]]]]]]]]]]]]]]]]]]]]]]]]]]]]]]]]]]]]]\##]]]	X0:i:1	X1:i:0	MD:Z:26C33	RG:Z:L8215	XG:i:0	NM:i:1	XM:i:1	XO:i:0	XP:i:1	XT:A:U
M_SOLEXA-GA04_00026_PEdi_MM_4:4:118:9529:12445#AGTCAAA,GAATCTC	0	Y	14089671	0	54M	*	0	0	GTTCTTCATTCTCAGCAGTGGCTGGCTGAGGATCAAGTCCATGGAGCCATCTGA	Z##Y#]\]]]Y]]]\]Z]]Z\]]ZYX]\]W][[]]]V[\\]]U\[[WYW]X][#	X0:i:2	X1:i:0	XA:Z:X,-3242080,54M,1;	MD:Z:5C48	RG:Z:L8213	XG:i:0	NM:i:1	XM:i:1	XO:i:0	XP:i:1	XT:A:R
M_SOLEXA-GA03_00029_PEdi_MM_JK_SC_IN_QF_SR:1:108:11176:16883#AGAAGAA,CTCGATG	0	Y	14090004	37	53M	*	0	0	AGTCAGTGACAGTGGTTACCACAGATGTGTGGCTGTCAACCAGCATGGGGCAG	]]#]]]]]]]]]]]]]]]]]]]]]]]]]]]]]]]]]]]]]]]]]]]]]]]]#]	X0:i:1	X1:i:0	MD:Z:53	RG:Z:L8255-2	XG:i:0	NM:i:0	XM:i:0	XO:i:0	XP:i:1	XT:A:U
M_SOLEXA-GA03_00029_PEdi_MM_JK_SC_IN_QF_SR:4:47:18950:11544#ACCGATT,CAGTACT	16	Y	14090014	37	42M	*	0	0	AGTGGTTACCACAGATGTGTGGCTGTCAACCAGCATGGGGCA	]]#]]]]]]]]]]]]]]]]]]]]]]]]]]]]]]]]]]]]]]#	X0:i:1	X1:i:0	MD:Z:42	RG:Z:L8237	XG:i:0	NM:i:0	XM:i:0	XO:i:0	XP:i:2	XT:A:U
M_SOLEXA-GA03_00038_PEdi_MM_CB_RS:8:5:14203:18210	0	Y	14092735	37	73M	*	0	0	CAAATGAATTATCAACACCATCTTCTGACCACGATGCATTTAACTTGTCTACAAAGCTAGAATTGGAAAAGCA	7SZ]#WY]]]]]]]]]]\]][]]]]]]]]]]]]]]]]]]]]]]]]]]]]]]]]]]]]]]]]]]]]]]]##]]#	X0:i:1	X1:i:0	MD:Z:73	RG:Z:L8206	XG:i:0	NM:i:0	XM:i:0	XO:i:0	XP:i:1	XT:A:U
M_SOLEXA-GA03_00038_PEdi_MM_CB_RS:8:10:1754:13314	0	Y	14093337	37	115M	*	0	0	CCAGTAATGAGAGAGAGAAAAGTTAATCCAGGTTCCTACAATAGGATATATTCCCATAGCACCTTCCATCTGGACTTTGGCCTTCCAGCACCTCCATTGTTGCACACTCCATGGA	2679#8:9;;;::;<99;:=<89:@:889=8988989:;<9:=KMRUYQTVSPQXUVVRUTVTUTRWWUSRQ67;;:=669<<=7:98<8;:99<<=?9>>8:999<:::#897#	X0:i:1	X1:i:0	MD:Z:96C18	RG:Z:L8251	XG:i:0	NM:i:1	XM:i:1	XO:i:0	XP:i:1	XT:A:U
M_SOLEXA-GA03_00029_PEdi_MM_JK_SC_IN_QF_SR:2:66:14730:15500#AGTCAAA,GAATCTC	16	Y	14093382	37	53M	*	0	0	ATATATTCCCATAGCACCTTCCATCTGGACTTTGGCCTTCCAGCACCTCCATT	]#]#]]]]]]]]]]]]]]]]]]]]]]]]]]]]]]]]]]]]]]]]]]]]]]#]]	X0:i:1	X1:i:0	MD:Z:51C1	RG:Z:L8213	XG:i:0	NM:i:1	XM:i:1	XO:i:0	XP:i:8	XT:A:U
M_SOLEXA-GA03_00029_PEdi_MM_JK_SC_IN_QF_SR:1:22:19608:7136#ACGGAGG,AATACCT	16	Y	14107825	37	96M	*	0	0	CCCAGTCATCTGCACCCGTCCCGGGAACACCGTGAAACTGAACTGCATGGCTATGGGGATTCCCAAAGGTGACATCACGTGGGAGTTACCGGATAA	]]]]]]]]]]]]]]]]]]]]]]]]]]]]]]]]]]]]]]]]]]]]]]]]]]]]]]]]]]]]]]]]]]]]]]]]]]]]]]]]]]]]]]]]]]]]#]##	X0:i:1	X1:i:0	MD:Z:11A84	RG:Z:L8245	XG:i:0	NM:i:1	XM:i:1	XO:i:0	XP:i:12	XT:A:U
M_SOLEXA-GA03_00029_PEdi_MM_JK_SC_IN_QF_SR:1:52:8469:8630#AGAAGAA,CTCGATG	16	Y	14107828	37	59M	*	0	0	AGTCATCTGCACCCGTCCCGGGAACACCGTGAAACTGAACTGCATGGCTATGGGGATTC	]]#]]]]]]]]]]]]]]]]]]]]]]]]]]]]]]]]]]]]]]]]]]]]]]]]]]]]#]]]	X0:i:1	X1:i:0	MD:Z:8A50	RG:Z:L8255-2	XG:i:0	NM:i:1	XM:i:1	XO:i:0	XP:i:2	XT:A:U
M_SOLEXA-GA03_00029_PEdi_MM_JK_SC_IN_QF_SR:3:80:10065:17959#AGAAGAA,CTCGATG	16	Y	14107828	37	56M	*	0	0	AGTCATCTGCACCCGTCCCGGGAACACCGTGAAACTGAACTGCATGGCTATGGGGA	]]#]]]]]]]][]]]]]]]]]]]]]]]]]]]]]]]]]]]]]]]]]]]]]]]]]]]#	X0:i:1	X1:i:0	MD:Z:8A47	RG:Z:L8255-2	XG:i:0	NM:i:1	XM:i:1	XO:i:0	XP:i:3	XT:A:U
M_SOLEXA-GA04_00026_PEdi_MM_4:4:9:11823:13088#AGAAGAA,CTCGATG	16	Y	14107828	37	38M	*	0	0	AGTCATCTGCACCCGTCCCGGGAACACCGTGAAACTGA	]]#]]]]]]]]\]]]]]]]\]]]]]]]]]]]]]#][]#	X0:i:1	X1:i:0	MD:Z:8A29	RG:Z:L8255-2	XG:i:0	NM:i:1	XM:i:1	XO:i:0	XP:i:1	XT:A:U
M_SOLEXA-GA02_00040_PEdi_MM_3:4:20:17970:10352#ACTCTCA,ATGGAGA	16	Y	14374786	37	96M	*	0	0	TGGCAAGGCAGTGGATGTGAGGCGTCCTGAAGGGGGAGAGGGAAGGTGTATTGAAGAGAAGGAAAAGGTGGGGGGCGGGGGAAGCAGAGAGGAAGA	#9;7;<9;7<>=<<;;<<<6<<:?VUSYXY\\ZZ[\][\Z[Z\]YYW]]]]]]]Z\]]\][[]Z][YUTVVP9<:=9<;:;A?:>?<@:=:7##6#	X0:i:1	X1:i:0	MD:Z:72A23	RG:Z:L8254	XG:i:0	NM:i:1	XM:i:1	XO:i:0	XP:i:1	XT:A:U
M_SOLEXA-GA03_00029_PEdi_MM_JK_SC_IN_QF_SR:4:78:11141:8053#GGCACAA,TTGAAGT	0	Y	14374801	37	109M	*	0	0	TGTGAGGCGTCCTGAAGGGGGAGAGGGAAGGTGTATTGAAGAGAAGGAAAAGGTGGGGGGCGGGGGAAGCAGAGAGGAAGAGTGAGAGAAAGGCAGAGAAGGACAAACA	#]#]]]]]]]]]]]]]]]]]]]]]]]]]]]]]]]]]]]]]]]]]]]]]]]]]]]]]]]]]]]]]]]]]]]]]]]]]]]]]]]]]]]]]]]]]]]]]]]]]]]]]###]#	X0:i:1	X1:i:0	MD:Z:57A51	RG:Z:L8206	XG:i:0	NM:i:1	XM:i:1	XO:i:0	XP:i:7	XT:A:U
M_SOLEXA-GA03_00029_PEdi_MM_JK_SC_IN_QF_SR:3:37:17622:9343#ACCCAGA,GCAAGAT	0	Y	14374812	0	51M	*	0	0	CTGAAGGGGGAGAGGGAAGGTGTATTGAAGAGAAGGAAAAGGTGGGGGGCG	]#]]]]]]]]]]]]]]]]]]]]]]]]]]]]]]]]]]]]]]]]]]]]]]]]]	X0:i:2	X1:i:0	XA:Z:X,-2994538,51M,1;	MD:Z:46A4	RG:Z:L8253	XG:i:0	NM:i:1	XM:i:1	XO:i:0	XP:i:4	XT:A:R
M_SOLEXA-GA03_00029_PEdi_MM_JK_SC_IN_QF_SR:1:83:15119:8896#ACCGATT,CAGTACT	0	Y	14374828	23	56M	*	0	0	AAGGTGTATTGAAGAGAAGGAAAAGGTGGGGGGCGGGGGAAGCAGAGAGGAAGAGT	]]]]#]]]]]]]]]]]]]]]]]]]]]]]]]]]]]]]]]]]]]]]]]]]]]]#]#]]	X0:i:1	X1:i:1	XA:Z:X,-2994517,56M,2;	MD:Z:30A25	RG:Z:L8237	XG:i:0	NM:i:1	XM:i:1	XO:i:0	XP:i:15	XT:A:U
M_SOLEXA-GA03_00029_PEdi_MM_JK_SC_IN_QF_SR:1:29:14300:17306#AGTTCCA,CATGCTC	0	Y	14374829	37	118M	*	0	0	AGGTGTATTGAAGAGAAGGAAAAGGTGGGGGGCGGGGGAAGCAGAGAGGAAGAGTGAGAGAAAGGCAGAGAAGGACAAACAGAAAGGCACAGGTGGAAAGAGAGAGGAGAGACAGACA	]]]#]]]]]]]]]]]]]]]]]]]]]]]]]]]]]]]]]]]]]]]]]]]]]]]]]]]]]]]]]]]]]]]]]]]]]]]]]]]]]]]]]]]]]]]]]]]]]]]]]]]]]]]]]]]]]#]#]#	X0:i:1	X1:i:0	MD:Z:29A88	RG:Z:L8214	XG:i:0	NM:i:1	XM:i:1	XO:i:0	XP:i:67	XT:A:U
M_SOLEXA-GA03_00029_PEdi_MM_JK_SC_IN_QF_SR:1:13:11396:9557#AGAAGAA,CTCGATG	0	Y	14374833	0	48M	*	0	0	GTATTGAAGAGAAGGAAAAGGTGGGGGGCGGGGGAAGCAGAGAGGAAG	]#]##]]]]]]]]]]]]]]]]]]]]]]]]]]]]]]]]]]]]]]]]##]	X0:i:2	X1:i:0	XA:Z:X,-2994520,48M,1;	MD:Z:25A22	RG:Z:L8255-2	XG:i:0	NM:i:1	XM:i:1	XO:i:0	XP:i:3	XT:A:R
M_SOLEXA-GA03_00029_PEdi_MM_JK_SC_IN_QF_SR:1:67:17377:6531#AATAACC,CCGATTG	0	Y	14374835	37	57M	*	0	0	ATTGAAGAGAAGGAAAAGGTGGGGGGCGGGGGAAGCAGAGAGGAAGAGTGAGAGAAA	]##]]]]]]]]]]]]]]]]]]]]]]]]]]]]]]]]]]]]]]]]]]]]]]]]]#]###	X0:i:1	X1:i:0	MD:Z:23A33	RG:Z:L8229	XG:i:0	NM:i:1	XM:i:1	XO:i:0	XP:i:21	XT:A:U
M_SOLEXA-GA03_00038_PEdi_MM_CB_RS:7:40:15809:3796	16	Y	14374836	23	52M	*	0	0	TTGAAGAGAAGGAAAAGGTGGGGGGCGGGGGAAGCAGAGAGGAAGAGTGAGA	##]]]]]]]]]]]]]]]]]]]]]]]]]]]]]]]]]]]]]]]]]]]]]]]#]#	X0:i:1	X1:i:1	XA:Z:X,+2994513,52M,2;	MD:Z:22A29	RG:Z:L8211	XG:i:0	NM:i:1	XM:i:1	XO:i:0	XP:i:4	XT:A:U
M_SOLEXA-GA03_00029_PEdi_MM_JK_SC_IN_QF_SR:1:91:7324:9687#AAGTCTG,AGATAGG	0	Y	14374839	37	59M	*	0	0	AAGAGAAGGAAAAGGTGGGGGGCGGGGGAAGCAGAGAGGAAGAGTGAGAGAAAGGCAGA	]]]]]]]]]]]]]]]]]]]]]]]]]]]]]]]]]]]]]]]]]]]]]]]]]]]]]]]]#]#	X0:i:1	X1:i:0	MD:Z:19A39	RG:Z:L8224	XG:i:0	NM:i:1	XM:i:1	XO:i:0	XP:i:39	XT:A:U
M_SOLEXA-GA03_00029_PEdi_MM_JK_SC_IN_QF_SR:1:20:13765:13729#ACGATTC,TGGAATA	0	Y	14374843	23	50M	*	0	0	GAAGGAAAAGGTGGGGGGCGGGGGAAGCAGAGAGGAAGAGTGAGAGAAAG	]]]]]]]]]]]]]]]]]]]]]]]]]]]]]]]]]]]]]]]]]]]]]]###]	X0:i:1	X1:i:1	XA:Z:X,-2994508,50M,2;	MD:Z:15A34	RG:Z:L8243	XG:i:0	NM:i:1	XM:i:1	XO:i:0	XP:i:52	XT:A:U
M_SOLEXA-GA04_00026_PEdi_MM_4:5:73:13410:10962#AAGGACA,CCTAGGT	16	Y	14374843	0	46M	*	0	0	GAAGGAAAAGGTGAGGGGCGGGGGAAGCAGAGAGGAAGAGTGAGAG	]]]]]]]]]]]]][]]]]]]]][]]]]\]]]]]]]]\]]]]]#[#[	X0:i:2	X1:i:0	XA:Z:X,+2994512,46M,2;	MD:Z:13G1A30	RG:Z:L8251	XG:i:0	NM:i:2	XM:i:2	XO:i:0	XP:i:1	XT:A:R
M_SOLEXA-GA02_00040_PEdi_MM_3:4:8:6115:12094#ACTGCGC,CGCGCAG	0	Y	14374846	23	44M	*	0	0	GGAAAAGGTGGGGGGCGGGGGAAGCAGAGAGGAAGAGTGAGAGA	UZ]\]\]]]]]\[\]]]]\]]]]]]]]]]]]]]]]]]]]#]#]#	X0:i:1	X1:i:1	XA:Z:X,-2994511,44M,2;	MD:Z:12A31	RG:Z:L8255-2	XG:i:0	NM:i:1	XM:i:1	XO:i:0	XP:i:1	XT:A:U
M_SOLEXA-GA03_00029_PEdi_MM_JK_SC_IN_QF_SR:1:99:1666:17471#ACGGAGG,AATACCT	0	Y	14475375	0	54M	*	0	0	TGGAACTTTTTAACAAATACCAGGTCACCTGGCTGGAACGAGTGGCAGGGCTCT	#]]]]]]]]]]]]]]]]]]]]]]]]]]]]]]]]]]]]]]]]]]]]]]]]]]]]]	X0:i:2	X1:i:0	XA:Z:6,+28736580,54M,4;	MD:Z:14G2C33C1C0	RG:Z:L8245	XG:i:0	NM:i:4	XM:i:4	XO:i:0	XP:i:3	XT:A:R
M_SOLEXA-GA03_00029_PEdi_MM_JK_SC_IN_QF_SR:1:118:17727:11538#AATCCGT,ATGCCGC	0	Y	14475381	37	49M	*	0	0	TTTTTAACGAACACCAGGTCACCTGGCTGGAACGAGTGGCAGGGCCCCA	#####]]]]]]]]]]]]]]]]]]]]]]]]]]]]]]]]]]]]]]]]]]]#	X0:i:1	X1:i:0	MD:Z:49	RG:Z:L8234	XG:i:0	NM:i:0	XM:i:0	XO:i:0	XP:i:16	XT:A:U
M_SOLEXA-GA03_00029_PEdi_MM_JK_SC_IN_QF_SR:4:12:11784:14802#ACTCTCA,ATGGAGA	16	Y	14496067	23	48M	*	0	0	GAACCTGTGGTCTGACTCTGCTCTGTGTTCTCTTCATGGAATCAGGGT	]]]]]]]]]]]]]]]]]]]]]]]]]]]]]]]]]]]]]]]]]]]#]]]]	X0:i:1	X1:i:1	XA:Z:X,+2826881,48M,2;	MD:Z:36C11	RG:Z:L8254	XG:i:0	NM:i:1	XM:i:1	XO:i:0	XP:i:1	XT:A:U
M_SOLEXA-GA03_00029_PEdi_MM_JK_SC_IN_QF_SR:4:114:3027:1095#ACTACTG,TTCGCAA	0	Y	14518208	37	47M	*	0	0	TGAGGAGGGAAGATCACTTGGGCCAGTGAGGGAGAGGTTGCAGTGAG	#VTZZVXVZ]][]]\]Y]]][[WZ]]]\][Z[]]][\]]\Y\\[\#W	X0:i:1	X1:i:0	MD:Z:47	RG:Z:L8247	XG:i:0	NM:i:0	XM:i:0	XO:i:0	XP:i:1	XT:A:U
M_SOLEXA-GA04_00026_PEdi_MM_4:4:80:8378:4546#CCGTCCA,GCATTGG	16	Y	14832568	37	61M	*	0	0	CTCCAGAGGAACAAGGGCAAGGTGATGCCCCACCACAGCATGGAGATGAAGATCCTGCATT	]#]]]]]]]]]]]]]]][]]]]]]]]]X[Z]]]]]]]]]]]]]]]]]]]]\][YY\\X#]]	X0:i:1	X1:i:0	MD:Z:42A9G8	RG:Z:L8216	XG:i:0	NM:i:2	XM:i:2	XO:i:0	XP:i:1	XT:A:U
M_SOLEXA-GA04_00026_PEdi_MM_4:4:38:6592:3718#AATCCGT,ATGCCGC	16	Y	14832587	37	53M	*	0	0	AGGTGATGCCCCACCACAGCATGGAGATGAAGATCCTGCATTTCCACATACTG	]]]#]]]]]]]]]]]]]]]]]]]]]]]]]]]]]]]]]]]]]]]]]]]]]#]]]	X0:i:1	X1:i:0	MD:Z:23A9G19	RG:Z:L8234	XG:i:0	NM:i:2	XM:i:2	XO:i:0	XP:i:3	XT:A:U
M_SOLEXA-GA04_00026_PEdi_MM_4:4:96:8594:8512#ACCGTAG,AATAGTA	16	Y	14832605	37	108M	*	0	0	GCATGGAGATGAAGATCCTGCATTTCCACATACTGAGCTGGCAAACCTGGATGACATGATCAACAGGTGCATTTGTTTGGATTTGTTTTATTAATGGATGCAGTAAAC	]]]#]]]]]]]]]]]]]]]]]]]]]]]]]]]]]]]]]]]]]]]]]]]]]]]]]]]]]]]]]]]]]]]]]]]]]]]]]]]]]]]]]]]]]]]]]]]]]]]]]]]]###]	X0:i:1	X1:i:0	MD:Z:5A9G92	RG:Z:L8238	XG:i:0	NM:i:2	XM:i:2	XO:i:0	XP:i:4	XT:A:U
M_SOLEXA-GA03_00029_PEdi_MM_JK_SC_IN_QF_SR:1:62:7196:12708#ACGATTC,TGGAATA	0	Y	14832618	37	47M	*	0	0	GATCCTGCATTTCCACATACTGAGCTGGCAAACCTGGATGACATGAT	]]#]]]]]]]]]]]]]]]]]]]]]]]]]]]]]]]]]]]]]]]#]]#]	X0:i:1	X1:i:0	MD:Z:2G44	RG:Z:L8243	XG:i:0	NM:i:1	XM:i:1	XO:i:0	XP:i:14	XT:A:U
M_SOLEXA-GA03_00038_PEdi_MM_CB_RS:5:11:5997:6686	16	Y	14838475	37	93M	*	0	0	TATAAACTGTATCATATCCTATCCATGTAACAGAGATGTATTATTAACAATACTCATCGCCTAGTGGAGCTTTGTGTGACCAAGTTGTCCCAA	#V#WX[XXZW][Y]\Y\XV]]]]]]]]]]]]]]]]]]]]]]]]]]]]]]]]]]]]]]]]]]]]]]]]]]]]][UXR\UQRVXUTVTRRRNO##	X0:i:1	X1:i:0	MD:Z:78G14	RG:Z:L8247	XG:i:0	NM:i:1	XM:i:1	XO:i:0	XP:i:2	XT:A:U
M_SOLEXA-GA03_00029_PEdi_MM_JK_SC_IN_QF_SR:1:6:9475:10727#CCGTCCA,GCATTGG	16	Y	14838523	37	76M	*	0	0	AATACTCATCGCCTAGTGGAGCTTTGTGTGACCAAGTTGTCCCAAGATTGGTTTCCACTTCTAGAACTTCTCGCCA	]]#]]]]]]]]]]]]]]]]]]]]]]]]]]]]]]]]]]]]]]]]]]]]]]]]]]]]]]]]]]]]]]]]]]]]]]]]#	X0:i:1	X1:i:0	MD:Z:30G45	RG:Z:L8216	XG:i:0	NM:i:1	XM:i:1	XO:i:0	XP:i:35	XT:A:U
M_SOLEXA-GA03_00029_PEdi_MM_JK_SC_IN_QF_SR:3:116:18188:17947#TCTACCA,CGACCTG	0	Y	14838539	37	48M	*	0	0	TGGAGCTTTGTGTGACCAAGTTGTCCCAAGATTGGTTTCCACTTCTAG	#]]]]]]]]]]]]]]]]]]]]]]]]]]]]]]]]]]]]]]]]]]]]]#]	X0:i:1	X1:i:0	MD:Z:14G33	RG:Z:L8209	XG:i:0	NM:i:1	XM:i:1	XO:i:0	XP:i:3	XT:A:U
M_SOLEXA-GA03_00029_PEdi_MM_JK_SC_IN_QF_SR:2:40:19091:11875#ACTCTCA,ATGGAGA	16	Y	14838540	37	82M	*	0	0	GGAGCTTTGTGTGACCAAGTTGTCCCAAGATTGGTTTCCACTTCTAGAACTTCTCGCCATGGCCTTAAATCCTCACTGCAAG	]]]]]]]]]]]]]]]]]]]]]]]]]]]]]]]]]]]]]]]]]]]]]]]]]]]]]]]]]]]]]]]]]]]]]]]]]]]]]]]##]	X0:i:1	X1:i:0	MD:Z:13G68	RG:Z:L8254	XG:i:0	NM:i:1	XM:i:1	XO:i:0	XP:i:8	XT:A:U
M_SOLEXA-GA03_00038_PEdi_MM_CB_RS:6:24:7362:13241	0	Y	14838545	37	56M	*	0	0	TTTGTGTGACCAAGTTGTCCCAAGATTGGTTTCCACTTCTAGAACTTCTCGCCATG	###]#]]]]]]]]]]]]]]]]]]]]]]]]]]]]]]]]]]]]]]]]]]]]]]]]#]]	X0:i:1	X1:i:0	MD:Z:8G47	RG:Z:L8254	XG:i:0	NM:i:1	XM:i:1	XO:i:0	XP:i:2	XT:A:U
M_SOLEXA-GA03_00029_PEdi_MM_JK_SC_IN_QF_SR:1:1:14408:7027#ACCCAGA,GCAAGAT	0	Y	14838550	37	91M	*	0	0	GTGACCAAGTTGTCCCAAGATTGGTTTCCACTTCTAGAACTTCTCGCCATGGCCTTAAATCCTCACTGCAAGTTTCATATCTACAATGGTA	]#]]]]]]]]]]]]]]]]]]]]]]]]]]]]]]]]]]]]]]]]]]]]]]]]]]]]]]]]]]]]]]]]]]]]]]]]]]]]]]]]]]]]]]]]#	X0:i:1	X1:i:0	MD:Z:3G87	RG:Z:L8253	XG:i:0	NM:i:1	XM:i:1	XO:i:0	XP:i:675	XT:A:U
M_SOLEXA-GA03_00029_PEdi_MM_JK_SC_IN_QF_SR:4:34:10584:15081#GGCACAA,TTGAAGT	16	Y	14838550	37	64M	*	0	0	GTGACCAAGTTGTCCCAAGATTGGTTTCCACTTCTAGAACTTCTCGCCATGGCCTTAAATCCTC	]#]]]]]]]]]]]]]]]]]]]]]]]]]]]]]]]]]]]]]]]]]]]]]]]]]]]]]]]]]]]]]]	X0:i:1	X1:i:0	MD:Z:3G60	RG:Z:L8206	XG:i:0	NM:i:1	XM:i:1	XO:i:0	XP:i:6	XT:A:U
M_SOLEXA-GA04_00026_PEdi_MM_4:5:83:4195:16274#AGAAGAA,CTCGATG	16	Y	14838551	37	60M	*	0	0	TGACCAAGTTGTCCCAAGATTGGTTTCCACTTCTAGAACTTCTCGCCATGGCCTTAAATC	#]]]]]]]]]]]]]]]]]]]]]]]]]]]]]]]]]]]]]]]]]]]]Z]]]]]WZ]]###[[	X0:i:1	X1:i:0	MD:Z:2G57	RG:Z:L8255-2	XG:i:0	NM:i:1	XM:i:1	XO:i:0	XP:i:1	XT:A:U
M_SOLEXA-GA03_00038_PEdi_MM_CB_RS:5:50:3070:6931	16	Y	14838553	37	59M	*	0	0	ACCAAGTTGTCCCAAGATTGGTTTCCACTTCTAGAACTTCTCGCCATGGCCTTAAATCC	]]]]]]]]]]]]]]]]]]]]]]]]]]]]]]]]]]]]]]]]]]]]]]]]]]]]]]##]]]	X0:i:1	X1:i:0	MD:Z:0G58	RG:Z:L8251	XG:i:0	NM:i:1	XM:i:1	XO:i:0	XP:i:2	XT:A:U
M_SOLEXA-GA03_00038_PEdi_MM_CB_RS:5:21:4908:6876	16	Y	14885695	37	125M	*	0	0	AGTAATGTGCTTCAGCTTGATCCTTCCCTTTTAACTGAAAATGGAATGAAATGCTTTGAAAGATTTTTCAAAGCTGTCAATTGTCGAGAAAGGAAACTAATAGCAAAAAGAAGATCCTATATGAT	>>#@BAD<@=>B>@>=?A<>=@;?==><@AC>>F>>=@?D??;=>:>=?@@=?W]]Z]]]]]]]Y[]]WZ\X<>A9>:<B=A:>>=B:@@B>>A>?A?BF?@=<?EA>C<A===:;<:=9#9;#7	X0:i:1	X1:i:0	MD:Z:8A116	RG:Z:L8215	XG:i:0	NM:i:1	XM:i:1	XO:i:0	XP:i:1	XT:A:U
M_SOLEXA-GA04_00026_PEdi_MM_4:4:82:1718:14379#ACGGAGG,AATACCT	16	Y	14923477	37	70M	*	0	0	TCTCATTTCCTTCCAGCTCTCTGTTCTCCTAACTCCTTGTCCTTTTCTATCTCCACGTTGTGAGTTGGGC	#]#]]]]]]]]]]]]]]]]]]]]]]]]]]]]]]]]]]]]]]]]]]]]]]]]]]]]]]]]]]]]]]]]]]]	X0:i:1	X1:i:0	MD:Z:55T14	RG:Z:L8245	XG:i:0	NM:i:1	XM:i:1	XO:i:0	XP:i:2	XT:A:U
M_SOLEXA-GA03_00029_PEdi_MM_JK_SC_IN_QF_SR:3:32:11888:20033#GTAGAGA,GATCTCG	0	Y	14923485	37	49M	*	0	0	CCTTCCAGCTCTCTGTTCTCCTAACTCCTTGTCCTTTTCTATCTCCACA	]]##]]]]]]]]]]]]]]]]]]]]]]]]]]]]]]]]]]]]]]]]]]#]#	X0:i:1	X1:i:0	MD:Z:47T0G0	RG:Z:L8219	XG:i:0	NM:i:2	XM:i:2	XO:i:0	XP:i:8	XT:A:U
M_SOLEXA-GA02_00040_PEdi_MM_3:4:2:15438:20237#AGTCAAA,GAATCTC	16	Y	14923487	37	63M	*	0	0	TTCCAGCTCTCTGTTCTCCTAACTCCTTGTCCTTTTCTATCTCCACGTTGTGAGTTGGGCCTA	##]]]]]]]]]]]]]]]]]]]]]]]]]]]]]]]]]]]]]]]]]]]]]]]]]]]]][]]]]]]#	X0:i:1	X1:i:0	MD:Z:45T17	RG:Z:L8213	XG:i:0	NM:i:1	XM:i:1	XO:i:0	XP:i:2	XT:A:U
M_SOLEXA-GA03_00029_PEdi_MM_JK_SC_IN_QF_SR:3:68:9639:6969#CCGTCCA,GCATTGG	16	Y	15024515	37	76M	*	0	0	AATTGCCAGTATCTTCGAAGGGTGGTTGTGTTCAGTAATTCAACTGATACCCAAGTACGTTTCTAGAGCGATGATA	]]##]]]]]]]]]]]]]]]]]]]]]]]]]]]]]]]]]]]]]]]]]]]]]]]]]]]]]]]]]]]]]]]]]]]]]#]#	X0:i:1	X1:i:0	MD:Z:76	RG:Z:L8216	XG:i:0	NM:i:0	XM:i:0	XO:i:0	XP:i:2	XT:A:U
M_SOLEXA-GA03_00029_PEdi_MM_JK_SC_IN_QF_SR:1:62:12270:4571#ACGCGGC,CAGGAGG	0	Y	15027466	37	126M	*	0	0	TTAATTACACAACTATATATAGTAATTAGTTTCTCAGATCTAATAATCCAGTATCAACTGAGGGTTTTCGTAATAGGTACTTAGTGTTGGATGAAGCTGATAGGATGCTGGATATGGGATTTGAAC	##]]#]]]]]]]]]]]]]]]]]]]]]]]]]]]]]]]]]]]]]]]]]]]]]]]]]]]]]]]]]]]]]]]]]]]]]]]]]]]]]]]]]]]]]]]]]]]]]]]]]]]]]]]]]]]]]]]]]]]]]]##]	X0:i:1	X1:i:0	MD:Z:63T62	RG:Z:L8244	XG:i:0	NM:i:1	XM:i:1	XO:i:0	XP:i:23	XT:A:U
M_SOLEXA-GA03_00029_PEdi_MM_JK_SC_IN_QF_SR:1:38:15695:11809#AGTTCCA,CATGCTC	16	Y	15027524	37	84M	*	0	0	TGAGGGTTTTCGTAATAGGTACTTAGTGTTGGATGAAGCTGATAGGATGCTGGATATGGGATTTGAACCTCAGATACGTCGTAT	#]]]]]]]]]]]]]]]]]]]]]]]]]]]]]]]]]]]]]]]]]]]]]]]]]]]]]]]]]]]]]]]]]]]]]]]]]]]]]]]]]#]	X0:i:1	X1:i:0	MD:Z:5T78	RG:Z:L8214	XG:i:0	NM:i:1	XM:i:1	XO:i:0	XP:i:44	XT:A:U
M_SOLEXA-GA03_00029_PEdi_MM_JK_SC_IN_QF_SR:1:19:2048:17895#TCTACCA,CGACCTG	16	Y	15028421	37	189M	*	0	0	TTTTTCAGGTGGCAGCACGAGGACTAGACATTTCAAATGTGAGACATGTTATCAATTTTGATTTGCCAAGTGATATTGAAGAATATGTGCATCGTATTGGCCGTACAGGACGTGTAGGAAACCTGGGTAAGGGGTTTGTTAGTTCATTTCTTTTTAATTGTGATGCATACAGCCAGGATTTGACACAGA	#####]]]]]]]]]]]]]]]]]]]]]]]]]]]]]]]]]]]]]]]]]]]]]]]]]]]]]]]]]]]]]]]]]]]]]]]]]]]]]]]]]]]]]]]]]]]]]]]]]]]]]]]]]]]]]]]]]]]]]]]]]]]]]]]]]]]]]]]]]]]]]]]]]]]]]]]]]]]]]]]]]]]]]]]]]]]]]]]]]]]#]#]#	X0:i:1	X1:i:0	MD:Z:149T39	RG:Z:L8209	XG:i:0	NM:i:1	XM:i:1	XO:i:0	XP:i:14	XT:A:U
M_SOLEXA-GA03_00029_PEdi_MM_JK_SC_IN_QF_SR:1:8:5293:12267#TGCTGGA,AGGTACC	16	Y	15028472	37	113M	*	0	0	TCAATTTTGATTTGCCAAGTGATATTGAAGAATATGTGCATCGTATTGGCCGTACAGGATGTGTAGGAAACCTGGGTAAGGGGTTTGTTAGTTCATTTCTTTTTAATTGTGAT	#]]]#]]]]]]]]]]]]]]]]]]]]]]]]]]]]]]]]]]]]]]]]]]]]]]]]]]]]]]]]]]]]]]]]]]]]]]]]]]]]]]]]]]]]]]]]]]]]]]]]]]]]]]]]]]#]	X0:i:1	X1:i:0	MD:Z:59C38T14	RG:Z:L8211	XG:i:0	NM:i:2	XM:i:2	XO:i:0	XP:i:17	XT:A:U
M_SOLEXA-GA03_00029_PEdi_MM_JK_SC_IN_QF_SR:1:85:4612:4442#AAGAATT,TGACGTC	0	Y	15028508	37	92M	*	0	0	TGCATCGTATTGGCCGTACAGGACGTGTAGGAAACCTGGGTAAGGGGTTTGTTAGTTCATTTCTTTTTAATTGTGATGCATACAGCCAGGAT	#]]]#]]]]]]]]]]]]]]]]]]]]]]]]]]]]]]]]]]]]]]]]]]]]]]]]]]]]]]]]]]]]]]]]]]]]]]]]]]]]]]]]]]#]]#]	X0:i:1	X1:i:0	MD:Z:62T29	RG:Z:L8221	XG:i:0	NM:i:1	XM:i:1	XO:i:0	XP:i:17	XT:A:U
M_SOLEXA-GA02_00040_PEdi_MM_3:4:70:8002:17484#ACTCTCA,ATGGAGA	16	Y	15028511	37	91M	*	0	0	ATCGTATTGGCCGTACAGGACGTGTAGGAAACCTGGGTAAGGGGTTTGTTAGTTCATTTCTTTTTAATTGTGATGCATACAGCCAGGATTT	=#@?#CDC=A>@A@C=A@AZ]]]]]]]]]]]]]]]]]]]\]]]]]]]]]]]]]]]]]]]]]]]]]]]]]\]YDD?DFEFCEA=?@@>#==?	X0:i:1	X1:i:0	MD:Z:59T31	RG:Z:L8254	XG:i:0	NM:i:1	XM:i:1	XO:i:0	XP:i:1	XT:A:U
M_SOLEXA-GA03_00038_PEdi_MM_CB_RS:7:90:2414:2220	16	Y	15028527	37	61M	*	0	0	AGGACGTGTAGGAAACCTGGGTAAGGGGTTTGTTAGTTCATTTCTTTTTAATTGTGATGCA	]]]]]]]]]]]]]]]]]]]]]]]]]]]]]]]]]]]]]]]]]]]]]]]]]]]]]]]]#]]]#	X0:i:1	X1:i:0	MD:Z:43T17	RG:Z:L8254	XG:i:0	NM:i:1	XM:i:1	XO:i:0	XP:i:2	XT:A:U
M_SOLEXA-GA03_00038_PEdi_MM_CB_RS:8:46:5891:6317	16	Y	15028527	37	53M	*	0	0	AGGACGTGTAGGAAACCTGGGTAAGGGGTTTGTTAGTTCATTTCTTTTTAATT	]]]]]]]]]]]]]]]]]]]]]]]]]]]]]]]]]]]]]]]]]]]]]]]]]##]]	X0:i:1	X1:i:0	MD:Z:43T9	RG:Z:L8223	XG:i:0	NM:i:1	XM:i:1	XO:i:0	XP:i:1	XT:A:U
M_SOLEXA-GA03_00029_PEdi_MM_JK_SC_IN_QF_SR:2:69:5604:5700#AGAAGAA,CTCGATG	16	Y	15362962	37	62M	*	0	0	TTTCCAAACTTTTGCTTGTTTTTCGTGCACAATCATGGCAATGTACTATGTAGGTTTTCTGA	###]]]]]]]]]]]]]]]]]]]]]]]]]]]]]]]]]]]]]]]]]]]]]]]]]]]]]]]]]]#	X0:i:1	X1:i:0	MD:Z:58T3	RG:Z:L8255-2	XG:i:0	NM:i:1	XM:i:1	XO:i:0	XP:i:3	XT:A:U
M_SOLEXA-GA03_00038_PEdi_MM_CB_RS:6:77:14371:13039	0	Y	15362976	37	64M	*	0	0	CTTGTTTTTCGTGCACAATCATGGCAATGTACTATGTAGGTTTTCTGAGTATTGCTTTCATTAG	Z##]#]\]]]]]]]]]]]]]]]]]]]]]]]]]]]]]]]]]]]]]]]]]]]]]]]]]]]Z#]]#]	X0:i:1	X1:i:0	MD:Z:44T19	RG:Z:L8212	XG:i:0	NM:i:1	XM:i:1	XO:i:0	XP:i:1	XT:A:U
M_SOLEXA-GA04_00026_PEdi_MM_4:5:4:7142:12275#AGTCAAA,GAATCTC	16	Y	15398995	37	5M2I54M	*	0	0	TATTGGTTGGGTTTAAAGCCACTGCAGTGGGAGTTAAACAAACTGAGTCAACCAGCTTCCT	#]##]]]]]]]]]]]]]]\]]]]]]]]]]\]]]]]]]]]]]]]]]]][\]]]\][[Z[Y[Z	X0:i:1	X1:i:0	MD:Z:10G48	RG:Z:L8213	XG:i:2	NM:i:3	XM:i:2	XO:i:1	XP:i:1	XT:A:U
M_SOLEXA-GA03_00029_PEdi_MM_JK_SC_IN_QF_SR:3:63:17332:8620#GGCACAA,TTGAAGT	0	Y	15398997	37	72M	*	0	0	TTGTGGGTTTAAAGCCACTGCAGTGGGAGTTAAACAAACTGAGTCAACCAGCTTCCTAGAAAAAAAAGTGAA	##]#]]]]]]]]]]]]]]]]]]]]]]]]]]]]]]]]]]]]]]]]]]]]]]]]]]]]]]]]]]]]]]]]]]##	X0:i:1	X1:i:0	MD:Z:8G63	RG:Z:L8206	XG:i:0	NM:i:1	XM:i:1	XO:i:0	XP:i:5	XT:A:U
M_SOLEXA-GA03_00038_PEdi_MM_CB_RS:6:35:13829:10475	0	Y	15398997	23	45M	*	0	0	TTGTGGGTTTAAAGCCACTGCAGTGGGAGTTAAACAAACTGAGTC	##U#XZ[Z]]]]]Z\\]]]]\]\]\]]\]]]]]]]]]\]]]#ZQZ	X0:i:1	X1:i:1	XA:Z:14,+35782157,45M,2;	MD:Z:8G36	RG:Z:L8224	XG:i:0	NM:i:1	XM:i:1	XO:i:0	XP:i:1	XT:A:U
M_SOLEXA-GA03_00029_PEdi_MM_JK_SC_IN_QF_SR:2:11:1517:7018#AGAAGAA,CTCGATG	0	Y	15467203	37	68M	*	0	0	TAGGCAGTGATGAATCAGTTATGGCCCCATTATGAATTCCAGTAGTTCGTACCTGAGCAACTTCTTTG	#]]]]]]]]]]]]]]]]]]]]]]]]]]]]]]]]]]]]]]]]]]]]]]]]]]]]]]]]]]]]]]]]]]]	X0:i:1	X1:i:0	MD:Z:28G39	RG:Z:L8255-2	XG:i:0	NM:i:1	XM:i:1	XO:i:0	XP:i:5	XT:A:U
M_SOLEXA-GA03_00029_PEdi_MM_JK_SC_IN_QF_SR:2:40:18481:18881#AGAAGAA,CTCGATG	16	Y	15467208	37	64M	*	0	0	AGTGATGAATCAGTTATGGCCCCATTATGAATTCCAGTAGTTCGTACCTGAGCAACTTCTTTGT	]]#]]]]]]]]]]]]]]]]]]]]]]]]]]]]]]]]]]]]]]]]]]]]]]]]]]]]]]]]]]]]]	X0:i:1	X1:i:0	MD:Z:23G40	RG:Z:L8255-2	XG:i:0	NM:i:1	XM:i:1	XO:i:0	XP:i:3	XT:A:U
M_SOLEXA-GA03_00029_PEdi_MM_JK_SC_IN_QF_SR:1:104:14181:10742#TCTACCA,CGACCTG	16	Y	15467217	37	49M	*	0	0	TCAGTTATGGCCCCATTATGAATTCCAGTAGTTCGTACCTGAGCAACTT	#]]]#]]]]]]]]]]]]]]]]]]]]]]]]]]]]]]]]]]]]]]]##]]]	X0:i:1	X1:i:0	MD:Z:14G34	RG:Z:L8209	XG:i:0	NM:i:1	XM:i:1	XO:i:0	XP:i:6	XT:A:U
M_SOLEXA-GA03_00029_PEdi_MM_JK_SC_IN_QF_SR:1:118:14878:7800#ACGTAAC,CGAATGC	16	Y	15467223	37	65M	*	0	0	ATGGCCCCATTATGAATTCCAGTAGTTCGTACCTGAGCAACTTCTTTGTGTCTCATCTTCAAAAA	]#]]]]]]]]]]]]]]]]]]]]]]]]]]]]]]]]]]]]]]]]]]]]]]]]]]]]]]]]]]#####	X0:i:1	X1:i:0	MD:Z:8G56	RG:Z:L8246	XG:i:0	NM:i:1	XM:i:1	XO:i:0	XP:i:6	XT:A:U
M_SOLEXA-GA02_00040_PEdi_MM_3:4:67:15612:8018#AGACTAG,ACTGGAC	0	Y	15816216	0	64M	*	0	0	ATGTCTGACAAACCTGATATGGCTGAGATCGAGAAATTCGATAAGTCGAAACTGAAGAAGACAG	]#]#]]]]]]]]]]]]]]]]]]]]]]]]]]]]]]]]]]]]]]]]]]]]]]]]]]]]]]]]#]#]	X0:i:3	X1:i:4	MD:Z:16G47	RG:Z:L8249	XG:i:0	NM:i:1	XM:i:1	XO:i:0	XP:i:2	XT:A:R
M_SOLEXA-GA03_00038_PEdi_MM_CB_RS:5:91:1552:17970	0	Y	15816226	37	62M	*	0	0	AACCTGGTATGGCTGAGATCGAGAAATTCGATAAGTAGAAACTGAAGAAGACAGAAACGCAA	]]]]#]]]]]]]]]]]]]]]]]]]]]]]]]]]]]]]]]]]]]]]]]]]]]]]]]]]]]]]##	X0:i:1	X1:i:0	MD:Z:36C25	RG:Z:L8254	XG:i:0	NM:i:1	XM:i:1	XO:i:0	XP:i:3	XT:A:U
M_SOLEXA-GA03_00029_PEdi_MM_JK_SC_IN_QF_SR:2:54:18635:15157#ACGATTC,TGGAATA	0	Y	15816230	0	48M	*	0	0	TGATATGGCTGAGATCGAGAAATTCGATAAGTCGAAACTGAAGAAGAC	#]]#]]]]]]]]]]]]]]]]]]]]]]]]]]]]]]]]]]]]]]]##]#]	X0:i:4	X1:i:3	MD:Z:2G45	RG:Z:L8243	XG:i:0	NM:i:1	XM:i:1	XO:i:0	XP:i:10	XT:A:R
M_SOLEXA-GA03_00038_PEdi_MM_CB_RS:6:59:9161:10238	0	Y	15816230	0	46M	*	0	0	TGATATGGCTGAGATCGAGAAATTCGATAAGTCGAAACTGAAGAAG	#]]#]]]]]]]]]]]]]]]]]]]]]]]]]]]]]]]]]]]]]#]##]	X0:i:4	X1:i:3	MD:Z:2G43	RG:Z:L8219	XG:i:0	NM:i:1	XM:i:1	XO:i:0	XP:i:3	XT:A:R
M_SOLEXA-GA03_00029_PEdi_MM_JK_SC_IN_QF_SR:2:3:15937:16583#ACTACTG,TTCGCAA	0	Y	15816239	37	135M	*	0	0	TGAGATCGAGAAATTCGATAAGTAGAAACTGAAGAAGACAGAAACGCAAGAGAAGAATCCATTGTCTTCCAAAGAAAGTAAGCTCCGATCCTCCCCCATCTTTAGAAAGGCTGGAATGCGAGCGGGCGGTGGGAG	#]]]]]]]]]]]]]]]]]]]]]]]]]]]]]]]]]]]]]]]]]]]]]]]]]]]]]]]]]]]]]]]]]]]]]]]]]]]]]]]]]]]]]]]]]]]]]]]]]]]]]]]]]]]]]]]]]]]]]]]]]]]]]]]]]]]]#]	X0:i:1	X1:i:0	MD:Z:23C111	RG:Z:L8247	XG:i:0	NM:i:1	XM:i:1	XO:i:0	XP:i:8	XT:A:U
M_SOLEXA-GA03_00029_PEdi_MM_JK_SC_IN_QF_SR:2:32:3138:6129#GCTCCAA,AACTCCG	16	Y	15816249	37	63M	*	0	0	AAATTCGATAAGTAGAAACTGAAGAAGACAGAAACGCAAGAGAAGAATCCATTGTCTTCCAAA	ZTU##WY]]]][\\Y]]]]][]\\[\[]]]X]]]X\[]]]]]Y]]]]WWXZ]]\XTZYSS###	X0:i:1	X1:i:0	MD:Z:13C49	RG:Z:L8205-2	XG:i:0	NM:i:1	XM:i:1	XO:i:0	XP:i:1	XT:A:U
M_SOLEXA-GA03_00029_PEdi_MM_JK_SC_IN_QF_SR:4:81:14169:1702#AGAAGAA,CTCGATG	16	Y	15983552	37	69M	*	0	0	TGTGCTCTGTGAGTTCAACTGACTGACATAAGACCCAACTGACGGTACCAGTTTCGAGTGGCTGCTGTG	#]#]]]]]]]]]]]]]]]]]]]]]]]]]]]]]]]]]]]]]]]]]]]]]]]]]]]]]]]]]]]]]]]]]]	X0:i:1	X1:i:0	MD:Z:69	RG:Z:L8255-2	XG:i:0	NM:i:0	XM:i:0	XO:i:0	XP:i:3	XT:A:U
M_SOLEXA-GA03_00029_PEdi_MM_JK_SC_IN_QF_SR:1:28:6160:16888#TGCTGGA,AGGTACC	16	Y	15983561	37	63M	*	0	0	TGAGTTCAACTGACTGACATAAGACCCAACTGACGGTACCAGTTTCGAGTGGCTGCTGTGAAT	#]]]#]]]]]]]]]]]]]]]]]]]]]]]]]]]]]]]]]]]]]]]]]]]]]]]]]]]]]]]##]	X0:i:1	X1:i:0	MD:Z:63	RG:Z:L8211	XG:i:0	NM:i:0	XM:i:0	XO:i:0	XP:i:5	XT:A:U
M_SOLEXA-GA03_00038_PEdi_MM_CB_RS:7:110:4371:18459	0	Y	15983568	37	52M	*	0	0	AACTGACTGACATAAGACCCAACTGACGGTACCAGTTTCGAGTGGCTGCTGT	]]]#\]]]]]]]]]][]]]]]]]]]]]]]]]]]]]]]]]]]]]]]]]][\]]	X0:i:1	X1:i:0	MD:Z:52	RG:Z:L8242	XG:i:0	NM:i:0	XM:i:0	XO:i:0	XP:i:1	XT:A:U
M_SOLEXA-GA03_00029_PEdi_MM_JK_SC_IN_QF_SR:1:58:7047:1141#ACGACCT,AGAACCG	16	Y	15983588	37	60M	*	0	0	AACTGACGGTACCAGTTTCGAGTGGCTGCTGTGAATGTGCATGGAACTCGACGCTTCACT	]]]#]]]]]]]]]]]]]]]]]]]]]]]]]]]]]]]]]]]]]]]]]]]]]]]]]]]]]#]]	X0:i:1	X1:i:0	MD:Z:60	RG:Z:L8242	XG:i:0	NM:i:0	XM:i:0	XO:i:0	XP:i:7	XT:A:U
M_SOLEXA-GA03_00029_PEdi_MM_JK_SC_IN_QF_SR:3:73:8650:4911#AAGCGAA,CTCTGCA	0	Y	16020177	0	66M	*	0	0	ACCCTCTTCAGCACACAGTGAGTGGGGTGCCAGGGCATTAAGCCATCGTGTCAGGTCTTGTGGACA	]]]]#]]]]]]]]]]]]]]]]]]]]]]]]]]]]]]]]]]]]]]]]]]]]]]]]]]]]]]]]]]#]#	X0:i:2	X1:i:0	XA:Z:X,-8502311,66M,1;	MD:Z:47C18	RG:Z:L8250	XG:i:0	NM:i:1	XM:i:1	XO:i:0	XP:i:11	XT:A:R
M_SOLEXA-GA03_00029_PEdi_MM_JK_SC_IN_QF_SR:1:95:5086:20197#ACTGCGC,CGCGCAG	16	Y	16020181	0	72M	*	0	0	TCTTCAGCACACGGTGAGTGGGGTGCCAGGGCATTAAGCCATCGTGTCAGGTCTTGTGGACATAGAGAAAAA	#]##]]]]]]]]W]]]]]]]]]]]]]]]]]]]]]]]]]]]]]]]]]]]]]]]]]]\]]]]]]]]]]]#####	X0:i:2	X1:i:0	XA:Z:X,+8502301,72M,2;	MD:Z:12A30C28	RG:Z:L8255-2	XG:i:0	NM:i:2	XM:i:2	XO:i:0	XP:i:1	XT:A:R
M_SOLEXA-GA03_00029_PEdi_MM_JK_SC_IN_QF_SR:1:22:3510:19493#GTGAAAA,CAATATG	0	Y	16020184	0	55M	*	0	0	TCAGCACACAGTGAGTGGGGTGCCAGGGCATTAAGCCATCGTGTCAGGTCTTGTG	#]]]]]]]]]]]]]]]]]]]]]]]]]]]]]]]]]]]]]]]]]]]]]]]]]]]]]]	X0:i:2	X1:i:0	XA:Z:X,-8502315,55M,1;	MD:Z:40C14	RG:Z:L8220	XG:i:0	NM:i:1	XM:i:1	XO:i:0	XP:i:13	XT:A:R
M_SOLEXA-GA03_00029_PEdi_MM_JK_SC_IN_QF_SR:2:68:19155:1992#ACTCTCA,ATGGAGA	16	Y	16020191	0	45M	*	0	0	ACAGTGAGTGGGGTGCCAGGGCATTAAGCCATCCTGTCAGGTCTT	]]]]#]]]]]]]]]]]]]]]]]]]]]]]]]]]]]]]]]]]]]]]]	X0:i:2	X1:i:0	XA:Z:X,+8502318,45M,0;	MD:Z:45	RG:Z:L8254	XG:i:0	NM:i:0	XM:i:0	XO:i:0	XP:i:10	XT:A:R
M_SOLEXA-GA03_00029_PEdi_MM_JK_SC_IN_QF_SR:3:5:4748:1324#ACGTAAC,CGAATGC	16	Y	16020217	23	86M	*	0	0	AGCCATCGTGTCAGGTCTTGTGGACATAGAGAAAAATCTTGCTGGAAAATGAAAACAAATAAATACACTATTACAGGTTTCTATGA	]]]]]]]]]]]]]]]]]]]]]]]]]]]]]]]]]]]]]]]]]]]]]]]]]]]]]]]]]]]]]]]]]]]]]]]]]]]]]]]]]]#]]#	X0:i:1	X1:i:1	XA:Z:X,+8502251,86M,2;	MD:Z:7C78	RG:Z:L8246	XG:i:0	NM:i:1	XM:i:1	XO:i:0	XP:i:13	XT:A:U
M_SOLEXA-GA04_00026_PEdi_MM_4:4:69:15920:13942#ACGTAAC,CGAATGC	0	Y	16751487	37	77M	*	0	0	AAGTCCAACATATAACTGATGCCACATTTGCCATTGTGAAAGGAGAGACAGTTCCACTTGATGTCTTGCAGATGCAA	]]]#]]]]]]]]]]]]]]]]]]]]]]]]]]]]]]]]]]]]]]]]]]]]]]]]]]]]]]]]]]]]]]]]]]]]]]]##	X0:i:1	X1:i:0	MD:Z:44A32	RG:Z:L8246	XG:i:0	NM:i:1	XM:i:1	XO:i:0	XP:i:6	XT:A:U
M_SOLEXA-GA03_00038_PEdi_MM_CB_RS:6:87:11706:5213	0	Y	16831270	37	80M	*	0	0	ATTTTTTGCAAACATATTATTTCTGAATTCTCTTTCATCCCTTTATTTTCCTTTTCAATATCACCCCAGGAACCAACATA	:####??;X\\]\]]]]]]]]]]]Z]]]]]]]]]]]]]]]]]]]]]]]]]]]]]]]]]]]]]]]]]]]\]]]BAB#=#;#	X0:i:1	X1:i:0	MD:Z:18G61	RG:Z:L8214	XG:i:0	NM:i:1	XM:i:1	XO:i:0	XP:i:1	XT:A:U
M_SOLEXA-GA03_00029_PEdi_MM_JK_SC_IN_QF_SR:3:37:4826:5298#ACCTTGC,TCATGGT	0	Y	16834884	37	83M	*	0	0	TTACTTCAAGTGAAAATAAGGAAATCAGGGAATCTCCTTTGTTCTTAATTTAGCATCAGTGAGTGAGCCAGTAAGATTCTTTA	##]]#]]]]]]]]]]]]]]]]]]]]]]]]]]]]]]]]]]]]]]]]]]]]]]]]]]]]]]]]]]]]]]]]]]]]]]]]]]]]]#	X0:i:1	X1:i:0	MD:Z:11C71	RG:Z:L8241	XG:i:0	NM:i:1	XM:i:1	XO:i:0	XP:i:2	XT:A:U
M_SOLEXA-GA03_00029_PEdi_MM_JK_SC_IN_QF_SR:2:6:3797:14585#ACTCTCA,ATGGAGA	16	Y	16952975	37	74M	*	0	0	CTCACGCTGCGCCGGTCGCCGGATGACATCCCGTTTATGACGCCAAACACCATCACCATGATTCCAAACACATT	]#]]]]]]]]]]]]]]]]]]]]]]]]]]]]]]]]]]]]]]]]]]]]]]]]]]]]]]]]]]]]]]]]]]]#]#]]	X0:i:1	X1:i:0	MD:Z:32A41	RG:Z:L8254	XG:i:0	NM:i:1	XM:i:1	XO:i:0	XP:i:18	XT:A:U
M_SOLEXA-GA03_00029_PEdi_MM_JK_SC_IN_QF_SR:1:2:18178:4291#ACGATTC,TGGAATA	16	Y	16952976	37	73M	*	0	0	TCACGCTGCGCCGGTCGCCGGATGACATCCCGTTTATGACGCCAAACACCATCACCATGATTCCAAACACATT	#]]]]]]]]]]]]]]]]]]]]]]]]]]]]]]]]]]]]]]]]]]]]]]]]]]]]]]]]]]]]]]]]]]]#]#]]	X0:i:1	X1:i:0	MD:Z:31A41	RG:Z:L8243	XG:i:0	NM:i:1	XM:i:1	XO:i:0	XP:i:113	XT:A:U
M_SOLEXA-GA04_00026_PEdi_MM_4:4:102:4955:7837#ACCTTGC,TCATGGT	0	Y	16952976	37	48M	*	0	0	TCACGCTGCGCCGGTCGCCGGATGACATCCCGTTTATGACGCCAAACA	#\\\W]][]]\]\Z]]VYVWZZ]Y[W\]\[[]Z]]]]]]]]]]###]#	X0:i:1	X1:i:0	MD:Z:31A16	RG:Z:L8241	XG:i:0	NM:i:1	XM:i:1	XO:i:0	XP:i:1	XT:A:U
M_SOLEXA-GA04_00026_PEdi_MM_4:4:46:15945:11509#ACGGAGG,AATACCT	16	Y	16952979	37	62M	*	0	0	TGCTGCGCCGGTTGCCGGATGACATCCCGTTTATGACGCCAAACACCATCACCATGATTCCA	#]]#]]]]]]]]]]]]]]]]]]]]T]]]]]]W]]]]]]]]]]]]]]]]]]U]]]]]]]]]]#	X0:i:1	X1:i:0	MD:Z:0C11C15A33	RG:Z:L8245	XG:i:0	NM:i:3	XM:i:3	XO:i:0	XP:i:2	XT:A:U
M_SOLEXA-GA03_00029_PEdi_MM_JK_SC_IN_QF_SR:1:4:3870:17503#GTAGAGA,GATCTCG	16	Y	16952981	37	114M	*	0	0	CTGCGCCGGTCGCCGGATGACATCCCGTTTATGACGCCAAACACCATCACCATGATTCCAAACACATTGATGGGGATGCAGCCTTTACACACTTTTAAAACCTTCAGTGGAGGA	]#]]]]]]]]]]]]]]]]]]]]]]]]]]]]]]]]]]]]]]]]]]]]]]]]]]]]]]]]]]]]]]]]]]]]]]]]]]]]]]]]]]]]]]]]]]]]]]]]]]]]]]]]]]]]#]]#	X0:i:1	X1:i:0	MD:Z:26A87	RG:Z:L8219	XG:i:0	NM:i:1	XM:i:1	XO:i:0	XP:i:28	XT:A:U
M_SOLEXA-GA03_00029_PEdi_MM_JK_SC_IN_QF_SR:2:12:16014:15791#ACTCTCA,ATGGAGA	16	Y	16952997	37	69M	*	0	0	ATGACATCCCGTTTATGACGCCAAACACCATCACCATGATTCCAAACACATTGATGGGGATGCAGCCTT	]#]]]]]]]]]]]]]]]]]]]]]]]]]]]]]]]]]]]]]]]]]]]]]]]]]]]]]]]]]]]]]]]]]]]	X0:i:1	X1:i:0	MD:Z:10A58	RG:Z:L8254	XG:i:0	NM:i:1	XM:i:1	XO:i:0	XP:i:5	XT:A:U
M_SOLEXA-GA03_00038_PEdi_MM_CB_RS:6:74:14996:5484	16	Y	16952999	37	65M	*	0	0	GACATCCCGTTTATGACGCCAAACACCATCACCATGATTCCAAACACATTGATGGGGATGCAGCC	]]]]#]]]]]]]]]]]]]]]]]]]]]]]]]]]]]]]]]]]]]]]]]]]]]]]]]]]]]]]]#]]]	X0:i:1	X1:i:0	MD:Z:8A56	RG:Z:L8254	XG:i:0	NM:i:1	XM:i:1	XO:i:0	XP:i:2	XT:A:U
M_SOLEXA-GA03_00029_PEdi_MM_JK_SC_IN_QF_SR:1:82:13580:17378#AGCATCA,GCTCGAA	16	Y	16953105	37	147M1D22M	*	0	0	CAAATTTACCCCACGGACATTCCACCACTAGAGTATAGCTTTTCCCTATTTCCCCTCCTATCCCTCTGCCCCTACTGCTCAACAATGTAAAAGAGACAAATAAGGAGAAAGAAAATCTCCAAACCAGGAATGTTTTTGTGCCACTGATTTAGATAAAAATGCAAAAGGG	ACBC#HGJBBDCFBDBHDFHGD@MEBGDDGFFFCGFEE@FFFFDABGDHHFAA??EC@GBCA?@C>CDY\\]]]]]]]]]]]]]]]]]]]]]]]\]]]]]]DJ?AFADGGBEIGG?F?DEFHCBCH@AEGECDFEFHBIAEDDDGAGEFFGCBFFGHGECBBEE##><:	X0:i:1	X1:i:0	MD:Z:81G65^C22	RG:Z:L8256	XG:i:1	NM:i:2	XM:i:1	XO:i:1	XP:i:1	XT:A:U
M_SOLEXA-GA03_00029_PEdi_MM_JK_SC_IN_QF_SR:1:4:12036:7110#GAATAAA,ACCAACT	16	Y	16953132	37	58M	*	0	0	CTAGAGTATAGCTTTTCCCTATTTCCCCTCCTATCCCTCTGCCCCTACTGCTCAACAA	]#]]]]]]]]]]]]]]]]]]]]]]]]]]]]]]]]]]]]]]]]]]]]]]]]]]]##]##	X0:i:1	X1:i:0	MD:Z:54G3	RG:Z:L8201	XG:i:0	NM:i:1	XM:i:1	XO:i:0	XP:i:89	XT:A:U
M_SOLEXA-GA04_00026_PEdi_MM_4:4:29:13074:3595#TGCTGGA,AGGTACC	0	Y	16953153	37	76M	*	0	0	TTTCCCCTCCTATCCCTCTGCCCCTACTGCTCAACAATGTAAAAGAGACAAATAAGGAGAAAGAAAATCTCCAAAC	###;]]]]]]]]]]]]]]]]]]]]]]]]]]]]]]]]]]]]]]]]]]]]]]]]]]]]]]]]]]]]]]]]]]]]###\	X0:i:1	X1:i:0	MD:Z:33G42	RG:Z:L8211	XG:i:0	NM:i:1	XM:i:1	XO:i:0	XP:i:1	XT:A:U
M_SOLEXA-GA03_00029_PEdi_MM_JK_SC_IN_QF_SR:3:18:12140:3043#ATGTCAA,ACGCAAC	16	Y	17659154	37	105M	*	0	0	CAGCATCAAGGCCGAACATCATCCTGGTCATGGCTGACGACCTTGGCATTGGAGATCCTGGGTGCTATGGGAACAGGACTCTCAGGTTGGAAAGGCAGCTCCTCA	]]]]]]]]]]]]]]]]]]]]]]]]]]]]]]]]]]]]]]]]]]]]]]]]]]]]]]]]]]]]]]]]]]]]]]]]]]]]]]]]]]]]]]]]]]]]]]]]]]]]]]]]#	X0:i:1	X1:i:0	MD:Z:33T71	RG:Z:L8215	XG:i:0	NM:i:1	XM:i:1	XO:i:0	XP:i:4	XT:A:U
M_SOLEXA-GA03_00029_PEdi_MM_JK_SC_IN_QF_SR:2:33:15731:13153#AGAAGAA,CTCGATG	0	Y	17659186	23	44M	*	0	0	GCTGACGACCTTGGCATTGGAGATCCTGGGTGCTATGGGAACAG	]]#]]]]]]]]]]]]]]]]]]]]]]]]]]]]]]]]]]]]##]#]	X0:i:1	X1:i:1	XA:Z:X,+7171325,44M,2;	MD:Z:1T42	RG:Z:L8255-2	XG:i:0	NM:i:1	XM:i:1	XO:i:0	XP:i:3	XT:A:U
M_SOLEXA-GA02_00040_PEdi_MM_3:4:4:11647:11301#AAGATAG,GATGCCA	16	Y	17663441	23	78M	*	0	0	ATTGGGACTGAAGTGATCCCCCATTTGTCTTCTCAGAGAAATGGCACATTGGGATGAGCTGTCACAGCAAGACTGACT	]##]]]]]]]]]]]]]]]]]]]]]]]]]]]]]]]]]]]]]]]]]]]]]]]]]]]]]]]]]]]]]]]]]]]]]]]]#[]	X0:i:1	X1:i:1	XA:Z:X,-7177354,78M,2;	MD:Z:55A22	RG:Z:L8222	XG:i:0	NM:i:1	XM:i:1	XO:i:0	XP:i:3	XT:A:U
M_SOLEXA-GA03_00038_PEdi_MM_CB_RS:7:106:14911:10917	16	Y	17900626	37	77M	*	0	0	TTTCAGAAAGAATGGTACCACTTCCTCCTTGTACCTCTGGTAGAATTTGGCTCTGAATCCATCCGGTCCTGGACTCT	###:9PRWT]SW[VPW]VTW]XYU]\]RXX]YWVPZU[UZWYUUYWYRZVWTSUSQVYROYZVYPPMPNQTV#98:6	X0:i:1	X1:i:0	MD:Z:63T13	RG:Z:L8212	XG:i:0	NM:i:1	XM:i:1	XO:i:0	XP:i:1	XT:A:U
M_SOLEXA-GA02_00040_PEdi_MM_3:4:85:10559:20170#GTAGAGA,GATCTCG	16	Y	19296502	37	85M	*	0	0	AGAGGTGGGTATGTGGGCTGGCAAAACTCAAGGCTCAGAAACTGTAGGGCCCCAAAAAAAGAAAAGGAAGAAAATACACATAAAA	PQNWXQWYWV]ZX]]]]]]]]]]]]]]]]]]]]]]]]]]]]]]]]]]]]]]]]]]]]]]]]]]]]]]]]]]]]]XUYUWVL####	X0:i:1	X1:i:0	MD:Z:85	RG:Z:L8219	XG:i:0	NM:i:0	XM:i:0	XO:i:0	XP:i:2	XT:A:U
M_SOLEXA-GA03_00029_PEdi_MM_JK_SC_IN_QF_SR:1:15:11860:6712#TGCTGGA,AGGTACC	16	Y	21646125	37	73M	*	0	0	TGAGATGGCCAAAGCTGTTGAAAGCCTCATGGGTGATGCCAAGGACAATGGGATGTGGGGACTGAAATAGCGA	#]]]]]]]]]]]]]]]]]]]]]]]]]]]]]]]]]]]]]]]]]]]]]]]]]]]]]]]]]]]]]]]]]]]#]]]#	X0:i:1	X1:i:0	MD:Z:71A1	RG:Z:L8211	XG:i:0	NM:i:1	XM:i:1	XO:i:0	XP:i:2	XT:A:U
M_SOLEXA-GA03_00038_PEdi_MM_CB_RS:7:50:7263:2792	0	Y	21646142	37	63M	*	0	0	TTGAAAGCCTCATGGGTGATGCCAAGGACAATGGGATGTGGGGACTGAAATAGCGAGGTGATG	##Y]]]X]]]]]]]]]]]]]]]]]]]]]]]]]]]\]]]]]]]\]]]]]]]]]]]]]]]]]#]]	X0:i:1	X1:i:0	MD:Z:54A8	RG:Z:L8251	XG:i:0	NM:i:1	XM:i:1	XO:i:0	XP:i:1	XT:A:U
M_SOLEXA-GA03_00038_PEdi_MM_CB_RS:5:81:19423:18618	0	Y	21646152	37	54M	*	0	0	CATGGGTGATGCCAAGGACAATGGGATATGGGGACTGAAATAGCGAGGTGATGG	GI#HJILJM&HJINPGIOOMQMNMKON%KNKNMM'QUOTSQTMLMMLF-R#JML	X0:i:1	X1:i:0	MD:Z:27G16A9	RG:Z:L8243	XG:i:0	NM:i:2	XM:i:2	XO:i:0	XP:i:1	XT:A:U
M_SOLEXA-GA03_00038_PEdi_MM_CB_RS:6:25:1204:16020	16	Y	21749251	37	97M	*	0	0	TGACTTTATAACAAAGAACAGGAGTTGGGTGAGCCCAGTGCACTGCACACAAGAGTCAAGAAGGGAGCTTCCTGAGCAGGAAGTAGCCCCTCCGTCT	#322#559697398859:3655664HEFEKGNIHKINGIGGLHKIMLIKILOHLGLFGJGIIEHGJFBHHCA5221121/21/4213003212/411	X0:i:1	X1:i:0	MD:Z:78A18	RG:Z:L8245	XG:i:0	NM:i:1	XM:i:1	XO:i:0	XP:i:1	XT:A:U
M_SOLEXA-GA03_00038_PEdi_MM_CB_RS:5:67:2056:4415	0	Y	21749280	37	56M	*	0	0	TGAGCCCAGTGCACTGCACACAAGAGTCAAGAAGGGAGCTTCCTGAGCAGGAAGTA	#ORPZ]\\SUX]X[WVZZ]][]X[W\YY[W[YZW[]]WZ]][[]TTRVX[]##VU#	X0:i:1	X1:i:0	MD:Z:49A6	RG:Z:L8214	XG:i:0	NM:i:1	XM:i:1	XO:i:0	XP:i:1	XT:A:U
M_SOLEXA-GA03_00029_PEdi_MM_JK_SC_IN_QF_SR:2:94:9827:2058#AAATGCA,TCGCAGG	16	Y	21749287	37	43M	*	0	0	AGTGCACTGCACACAAGAGTCAAGAAGGGAGCTTCCTGAGCAG	]]#]]]]]]]]]]]]]]]]]]]]]]]]]]]]]]]]\]]#]]#]	X0:i:1	X1:i:0	MD:Z:42A0	RG:Z:L8249	XG:i:0	NM:i:1	XM:i:1	XO:i:0	XP:i:1	XT:A:U
M_SOLEXA-GA04_00026_PEdi_MM_4:5:41:13841:5136#AAGCGAA,CTCTGCA	16	Y	21749287	37	54M	*	0	0	AGTGCACTGCACACAAGAGTCAAGAAGGGAGCTTCCTGAGCAGGAAGTAGCCCC	Z\#XY]][]X]V][]]\SZ]X]]]]]]]Z][V\]YX]]]]V]\Z\]Y]]WUQRT	X0:i:1	X1:i:0	MD:Z:42A11	RG:Z:L8250	XG:i:0	NM:i:1	XM:i:1	XO:i:0	XP:i:1	XT:A:U
M_SOLEXA-GA03_00029_PEdi_MM_JK_SC_IN_QF_SR:4:20:18119:19017#ACTCTCA,ATGGAGA	16	Y	21749292	37	65M	*	0	0	ACTGCACACAAGAGTCAAGAAGGGAGCTTCCTGAGCAGGAAGTAGCCCCTCCGTCTGGTCAGCAA	]]#]]]]]]]]]]]]]]]]]]]]]]]]]]]]]]]]]]]]]]]]]]]]]]]]]]]]]]]]]#]Y##	X0:i:1	X1:i:0	MD:Z:37A27	RG:Z:L8254	XG:i:0	NM:i:1	XM:i:1	XO:i:0	XP:i:1	XT:A:U
M_SOLEXA-GA02_00040_PEdi_MM_3:4:61:4105:9829#ACCCAGA,GCAAGAT	16	Y	21749306	37	87M	*	0	0	TCAAGAAGGGAGCTTCCTGAGCAGGAAGTAGCCCCTCCGTCTGGTCAGCAAGCTTTACAATGCAACAGGAACAAAGAAAAAGTCTTA	#]]]]]]]]]]]]]]]]]]]]]]]]]]]]]]]]]]]]]]]]]]]]]]]]]]]]]]]]]]]]]]]]]]]]]]]]]]]]]]]]]]]]]#	X0:i:1	X1:i:0	MD:Z:23A63	RG:Z:L8253	XG:i:0	NM:i:1	XM:i:1	XO:i:0	XP:i:4	XT:A:U
M_SOLEXA-GA03_00029_PEdi_MM_JK_SC_IN_QF_SR:2:54:16879:7191#TGCTGGA,AGGTACC	16	Y	21749308	37	53M	*	0	0	AAGAAGGGAGCTTCCTGAGCGGGAAGTAGCCCCTCCGTCTGGTCAGCAAGCTT	]\]]]]]]]]]]]]]]]]]]]]]]]]]]]]]]]]]]]]]]]]]]]]\]#]\]]	X0:i:1	X1:i:0	MD:Z:20A0A31	RG:Z:L8211	XG:i:0	NM:i:2	XM:i:2	XO:i:0	XP:i:1	XT:A:U
M_SOLEXA-GA03_00029_PEdi_MM_JK_SC_IN_QF_SR:1:26:7203:8114#ACGATTC,TGGAATA	16	Y	21749323	37	64M	*	0	0	TGAGCAGGAAGTAGCCCCTCCGTCTGGTCAGCAAGCTTTACAATGCAACAGGAACAAAGAAAAA	#]]]]]]]]]]]]]]]]]]]]]]]]]]]]]]]]]]]]]]]]]]]]]]]]]]]]]]]]]]#####	X0:i:1	X1:i:0	MD:Z:6A57	RG:Z:L8243	XG:i:0	NM:i:1	XM:i:1	XO:i:0	XP:i:44	XT:A:U
M_SOLEXA-GA03_00029_PEdi_MM_JK_SC_IN_QF_SR:1:18:11265:1502#AATCCGT,ATGCCGC	0	Y	21749329	37	44M	*	0	0	GGAAGTAGCCCCTCCGTCTGGTCAGCAAGCTTTACAATGCAACA	]]]]]]]]]]]]]]]]]]]]]]]]]]]]]]]]]]]]]]]]##]#	X0:i:1	X1:i:0	MD:Z:0A43	RG:Z:L8234	XG:i:0	NM:i:1	XM:i:1	XO:i:0	XP:i:41	XT:A:U
M_SOLEXA-GA03_00029_PEdi_MM_JK_SC_IN_QF_SR:1:104:10832:11746#ACGCGGC,CAGGAGG	0	Y	21751901	37	77M	*	0	0	TATGGCTCAGGAAATATTTATTTAATATCTACTATATGCCAAGCATTGTTCTTTTTTCCATCTTCCAGGGAAATTCA	#]#]]]]]]]]]]]]]]]]]]]]]]]]]]]]]]]]]]]]]]]]]]]]]]]]]]]]]]]]]]]]]]]]]]]]]#]]]#	X0:i:1	X1:i:0	MD:Z:33G43	RG:Z:L8244	XG:i:0	NM:i:1	XM:i:1	XO:i:0	XP:i:3	XT:A:U
M_SOLEXA-GA03_00029_PEdi_MM_JK_SC_IN_QF_SR:4:9:17139:9749#ACCTTGC,TCATGGT	16	Y	21764000	37	62M	*	0	0	GAATGAAGTGATGGAGGAAGGGAAGAACATTGTAAAGTGATTTCTGTGGTGGATCAGGAAGT	]]]#]]]]]]]]]]]]]]]]]]]]]]]]]]]]]]]]]]]]]]]]]]]]]]]]]]]]]]##]]	X0:i:1	X1:i:0	MD:Z:5C56	RG:Z:L8241	XG:i:0	NM:i:1	XM:i:1	XO:i:0	XP:i:3	XT:A:U
M_SOLEXA-GA03_00038_PEdi_MM_CB_RS:6:34:17995:11719	0	Y	21818625	37	58M	*	0	0	AATGGTTGTGCAGCACCTCTGCCTGTTCTGCATTGCAATCTTCCGAAACAAGTACATT	U]#YXZ]X]X]]]]]]]Z]]\]]]\]]]]]]]]]]]]]]]]]]]]]]]]]]]]#]#]]	X0:i:1	X1:i:0	MD:Z:37G20	RG:Z:L8216	XG:i:0	NM:i:1	XM:i:1	XO:i:0	XP:i:1	XT:A:U
M_SOLEXA-GA02_00040_PEdi_MM_3:4:93:5121:11159#GCCGCGA,CCGGTAC	0	Y	21867757	37	60M	*	0	0	TCAAAAATTGGCAGTGAAAAATTATAGATAGGCAAAAAGCTCCTTCTGAGGTCCAGGCCA	#]]]]]]]]]]]]]]]]]]]]]]]]]]]]]]]]]]]]]]]Z]]]]]]]]]]]]]]]]\\#	X0:i:1	X1:i:0	MD:Z:30A29	RG:Z:L8204	XG:i:0	NM:i:1	XM:i:1	XO:i:0	XP:i:1	XT:A:U
M_SOLEXA-GA03_00029_PEdi_MM_JK_SC_IN_QF_SR:3:40:6993:8095#GTGAAAA,CAATATG	0	Y	21867786	37	48M	*	0	0	AGGCAAAAAGCTCCTTCTGAGGTCCAGGCCAGGAGATAGTAGGATTTA	]]]]]]]]]]]]]]]]]]]]]]]]]]]]]]]]]]]]]]]]]]]#]]]#	X0:i:1	X1:i:0	MD:Z:1A46	RG:Z:L8220	XG:i:0	NM:i:1	XM:i:1	XO:i:0	XP:i:2	XT:A:U
M_SOLEXA-GA03_00029_PEdi_MM_JK_SC_IN_QF_SR:1:51:16304:17980#AGGTTTA,TGCGTCC	0	Y	21868103	37	83M	*	0	0	CCTTTTTGACTGAAGCTCCTGTTGAACAAGATTCTCAACGTTTCTACCCTGATCCACCTTCTGCTGCCGCCGTCGCCTCTCCA	]]###]]]]]]]]]]]]]]]]]]]]]]]]]]]]]]]]]]]]]]]]]]]]]]]]]]]]]]]]]]]]]]]]]]]]]]]]]]]]]#	X0:i:1	X1:i:0	MD:Z:64C18	RG:Z:L8212	XG:i:0	NM:i:1	XM:i:1	XO:i:0	XP:i:47	XT:A:U
M_SOLEXA-GA03_00029_PEdi_MM_JK_SC_IN_QF_SR:2:7:10622:12541#AGGTTTA,TGCGTCC	0	Y	21868103	37	84M	*	0	0	CCTTTTTGACTGAAGCTCCTGTTGAACAAGATTCTCAACGTTTCTACCCTGATCCACCTTCTGCTGCCGCCGTCGCCACGACAG	QW###]]U[\\U]]XY]\\][]]\]][]]Z]]]\]]]]]]]]]]]]]]]]]]]]]]]]]]]]\[]]]\][]]][]X[]Z]#Z#Y	X0:i:1	X1:i:0	MD:Z:64C12T1T0C3	RG:Z:L8212	XG:i:0	NM:i:4	XM:i:4	XO:i:0	XP:i:1	XT:A:U
M_SOLEXA-GA03_00029_PEdi_MM_JK_SC_IN_QF_SR:3:4:11506:2209#AGAAGAA,CTCGATG	0	Y	21868105	37	65M	*	0	0	TTTTTGACTGAAGCTCCTGTTGAACAAGATTCTCAACGTTTCTACCCTGATCCACCTTCTGCTGC	#####]]]]]]]]]]]]]]]]]]]]]]]]]]]]]]]]]]]]]]]]]]]]]]]]]]]]]]]]]]]]	X0:i:1	X1:i:0	MD:Z:62C2	RG:Z:L8255-2	XG:i:0	NM:i:1	XM:i:1	XO:i:0	XP:i:14	XT:A:U
M_SOLEXA-GA02_00040_PEdi_MM_3:4:34:4702:18746#ACTCTCA,ATGGAGA	0	Y	21868106	37	75M	*	0	0	TTTTGACTGAAGCTCCTGTTGAACAAGATTCTCAACGTTTCTACCCTGATCCACCTTCTGCTGCCGCCGTCGCCT	####]]]]]]]]]]]]]]]]]]]]]]]]]]]]]]]]]]]]]]]]]]]]]]]]]]]]]]]]]]]]]]]]]]]]]]]	X0:i:1	X1:i:0	MD:Z:61C13	RG:Z:L8254	XG:i:0	NM:i:1	XM:i:1	XO:i:0	XP:i:3	XT:A:U
M_SOLEXA-GA03_00029_PEdi_MM_JK_SC_IN_QF_SR:3:35:13473:18616#GTAGAGA,GATCTCG	0	Y	21868128	37	60M	*	0	0	ACAAGATTCTCAACGTTTCTACCCTGATCCACCTTCTGCTGCCGCCGTCGCCTCTCCAGA	=]]]]]]]]]]]]]]]]]]]]]]]]]]]]]]]]]]]]]]]]]]]]]]]]]]]]]]]]#]#	X0:i:1	X1:i:0	MD:Z:39C20	RG:Z:L8219	XG:i:0	NM:i:1	XM:i:1	XO:i:0	XP:i:4	XT:A:U
M_SOLEXA-GA03_00029_PEdi_MM_JK_SC_IN_QF_SR:3:79:7677:2910#GTAGAGA,GATCTCG	0	Y	21868129	37	59M	*	0	0	CAAGATTCTCAACGTTTCTACCCTGATCCACCTTCTGCTGCCGCCGTCGCCTCTCCAGA	]]]]]]]]]]]]]]]]]]]]]]]]]]]]]]]]]]]]]]]]]]]]]]]]]]]]]]]]#]#	X0:i:1	X1:i:0	MD:Z:38C20	RG:Z:L8219	XG:i:0	NM:i:1	XM:i:1	XO:i:0	XP:i:8	XT:A:U
M_SOLEXA-GA04_00026_PEdi_MM_4:5:68:12189:16471#AGGTTTA,TGCGTCC	0	Y	21868130	37	38M	*	0	0	AAGATTCTCAACGTTTCTACCCTGATCCACCTTCTGCT	]]]]#]]]]]]]]]]]]]]]]]]]]]]]]]]]]]]]]]	X0:i:1	X1:i:0	MD:Z:37C0	RG:Z:L8212	XG:i:0	NM:i:1	XM:i:1	XO:i:0	XP:i:4	XT:A:U
M_SOLEXA-GA03_00029_PEdi_MM_JK_SC_IN_QF_SR:2:94:3600:4103#AAGAATT,TGACGTC	0	Y	21868136	37	54M	*	0	0	CTCAACGTTTCTACCCTGATCCACCTTCTGCTGCCGCCGTCGCCTCTCCAGAGC	]#]]]]]]]]]]]]]]]]]]]]]]]]]]]]]]]]]]]]]]]]]]]]]]]#]#]]	X0:i:1	X1:i:0	MD:Z:31C22	RG:Z:L8221	XG:i:0	NM:i:1	XM:i:1	XO:i:0	XP:i:5	XT:A:U
M_SOLEXA-GA04_00026_PEdi_MM_4:4:97:5524:8089#AAGAATT,TGACGTC	0	Y	21868136	37	51M	*	0	0	CTCAACGTTTCTACCCTGATCCACCTTCTGCTGCCGCCGTCGCCTCTCCAC	W#[YW]W]]][]\\\]]Y[[]Z\]\]]]]Z\]X]ZYX][]]X\[]]Z]]#]	X0:i:1	X1:i:0	MD:Z:31C18G0	RG:Z:L8221	XG:i:0	NM:i:2	XM:i:2	XO:i:0	XP:i:1	XT:A:U
M_SOLEXA-GA03_00029_PEdi_MM_JK_SC_IN_QF_SR:3:6:1956:16123#ACGTAAC,CGAATGC	0	Y	21868150	37	101M	*	0	0	CCTGATCCACCTTCTGCTGCCGCCATCGCCTCTCCAGAGCCCGGCTCCTTGTCCGACTCCCTTGATGTTCAAATTTTTCCAGCTGCAATCATACCCACACA	]]#]]]]]]]]]]]]]]]]]]]]]]]]]]]]]]]]]]]]]]]]]]]]]]]]]]]]]]]]]]]]]]]]]]]]]]]]]]]]]]]]]]]]]]]]]]]]]#]#]#	X0:i:1	X1:i:0	MD:Z:17C6G76	RG:Z:L8246	XG:i:0	NM:i:2	XM:i:2	XO:i:0	XP:i:9	XT:A:U
M_SOLEXA-GA03_00029_PEdi_MM_JK_SC_IN_QF_SR:3:22:13831:3181#GTGAAAA,CAATATG	0	Y	21868151	37	65M	*	0	0	CTGATCCACCTTCTGCTGCCGCCGTCGCCTCTCCAGAGCCCGGCTCCTTGTCCGACTCCCTTGAT	]#]]#]]]]]]]]]]]]]]]]]]]]]]]]]]]]]]]]]]]]]]]]]]]]]]]]]]]]]]]]]]#]	X0:i:1	X1:i:0	MD:Z:16C48	RG:Z:L8220	XG:i:0	NM:i:1	XM:i:1	XO:i:0	XP:i:2	XT:A:U
M_SOLEXA-GA04_00026_PEdi_MM_4:5:13:11854:17560#CCGTCCA,GCATTGG	0	Y	21869208	37	111M	*	0	0	CAGCCAATGGCCCTCTCTGTGAGACACTGAAGGGCCTCACCCTCAGGCAGCCGCACGGGCAGCCTCTGCAGGGCAACCAGCAAGGCTAGGATTGTCTCTAGGCGTGGCCGT	89797<=8679::<:;<<:8=?;>;=<<<;>;897::;=SSSSTRRPSTPVQRVTSVWTUTXUUVRVVURTT8:;:8:89::9999;:9:8>?;=<=9@;99=9?;9::9;	X0:i:1	X1:i:0	MD:Z:111	RG:Z:L8216	XG:i:0	NM:i:0	XM:i:0	XO:i:0	XP:i:1	XT:A:U
M_SOLEXA-GA04_00026_PEdi_MM_4:4:46:10115:12146#ACGATTC,TGGAATA	0	Y	21869267	37	55M	*	0	0	CAGCCTCTGCAGGGCAACCAGCAAGGCTAGGATTGTCTCTAGGCGTGGCCGTCAT	]]]]]]]]]]]]]]]]]]]]]]]]]]]]]]]]]]]]]]]]]]]]]]]]]]]]]#]	X0:i:1	X1:i:0	MD:Z:53G1	RG:Z:L8243	XG:i:0	NM:i:1	XM:i:1	XO:i:0	XP:i:2	XT:A:U
M_SOLEXA-GA03_00029_PEdi_MM_JK_SC_IN_QF_SR:3:117:10451:9232#CCGTCCA,GCATTGG	16	Y	21869301	37	97M	*	0	0	GTCTCTAGGCGTGGCCGTCGTGAGCGCATACACAGTGGACACAGGAATTTTCTGTCCCATTCCCACCAGGCTAGCAGTGGAGATGAAGTGAGACTGG	]#]#]]]]]]]]]]]]]]]]]]]]]]]]]]]]]]]]]]]]]]]]]]]]]]]]]]]]]]]]]]]]]]]]]]]]]]]]]]]]]]]]]]]]]]]]#]]]]	X0:i:1	X1:i:0	MD:Z:51G45	RG:Z:L8216	XG:i:0	NM:i:1	XM:i:1	XO:i:0	XP:i:10	XT:A:U
M_SOLEXA-GA03_00038_PEdi_MM_CB_RS:7:118:8924:1496	0	Y	21869304	37	65M	*	0	0	TCTAGGCGTGGCCGTCGTGAGCGCATACACAGTGGACACAGGAATTTTGTGTCCCATTCCCACCA	#U#PLOTOWNRWQQUWNRPUQVQWVXSQTVXRSSOUSUUXSUZV]YWZQWSSSWSSVZVRV#SS#	X0:i:1	X1:i:0	MD:Z:65	RG:Z:L8208	XG:i:0	NM:i:0	XM:i:0	XO:i:0	XP:i:1	XT:A:U
M_SOLEXA-GA02_00040_PEdi_MM_3:4:3:13725:7313#CCGTCCA,GCATTGG	0	Y	21869310	37	54M	*	0	0	TGTGGCCGTCGTGAGCGCATACACAGTGGACACAGGAATTTTGTGTCCCATTCC	#X#WW\][][[]X]Z]]]]]]]]\]\][Z]]]]]Z]]]]]]]Z]]YZ[[#]]Z[	X0:i:1	X1:i:0	MD:Z:0C53	RG:Z:L8216	XG:i:0	NM:i:1	XM:i:1	XO:i:0	XP:i:1	XT:A:U
M_SOLEXA-GA03_00029_PEdi_MM_JK_SC_IN_QF_SR:1:14:19692:14619#ACGACCT,AGAACCG	0	Y	21869314	37	41M	*	0	0	GCCGTCGTGAGCGCATACACAGTGGACACAGGAATTTTGTG	SUZW#]\]\]]]]]]]]]]]]]]]]]]]]]]\]]]]]]]]V	X0:i:1	X1:i:0	MD:Z:41	RG:Z:L8242	XG:i:0	NM:i:0	XM:i:0	XO:i:0	XP:i:1	XT:A:U
M_SOLEXA-GA03_00029_PEdi_MM_JK_SC_IN_QF_SR:2:23:2979:7658#AAGTCTG,AGATAGG	0	Y	21872148	37	96M	*	0	0	TGTTATTGTGAGAAGGTTGTTTAGAATAATTAGGTTCTCAAGTTTTCCTGACATGTCAGACTTCCTGAGTATTTGCTGTTAACAAGAATTCCACCT	#]##]]]]]]]]]]]]]]]]]]]]]]]]]]]]]]]]]]]]]]]]]]]]]]]]]]]]]]]]]]]]]]]]]]]]]]]]]]]]]]]]]]]]]]]]#]]]	X0:i:1	X1:i:0	MD:Z:7A88	RG:Z:L8224	XG:i:0	NM:i:1	XM:i:1	XO:i:0	XP:i:6	XT:A:U
M_SOLEXA-GA03_00029_PEdi_MM_JK_SC_IN_QF_SR:1:76:3111:8889#TGCTGGA,AGGTACC	0	Y	21883082	37	69M	*	0	0	ATGCCCACGTACAGCCAGGGCACCTTCATGCCTGAGATGTCTGCATTGATGTGACAGAGAACAGACTGA	]#]]]]]]]]]]]]]]]]]]]]]]]]]]]]]]]]]]]]]]]]]]]]]]]]]]]]]]]]]]]]]]#]]]#	X0:i:1	X1:i:0	MD:Z:69	RG:Z:L8211	XG:i:0	NM:i:0	XM:i:0	XO:i:0	XP:i:8	XT:A:U
M_SOLEXA-GA04_00026_PEdi_MM_4:5:74:12720:19253#AAATGCA,TCGCAGG	0	Y	21883082	37	67M	*	0	0	ATGCCCACGTACAGCCAGGGCACCTTCATGCCTGAGATGTCTGCATTGATGTGACAGAGAACAGACT	]#]]]]]]]]]]]]]]]]]]]]]]]]]]]]]]]]]]]]]]]]]]]]]]]]]]]]]]]]]]]]#]#]]	X0:i:1	X1:i:0	MD:Z:67	RG:Z:L8249	XG:i:0	NM:i:0	XM:i:0	XO:i:0	XP:i:3	XT:A:U
M_SOLEXA-GA03_00029_PEdi_MM_JK_SC_IN_QF_SR:1:105:19284:13214#AGTCAAA,GAATCTC	0	Y	21883088	37	79M	*	0	0	ATGTACAGCCAGGGCACCTTCATGCCTGAGATGTCTGCATTGATGTGACAGAGAACAGACTGATCTAGCACTGGCATCA	]#]#]]]]]]]]]]]]]]]]]]]]]]]]]]]]]]]]]]]]]]]]]]]]]]]]]]]]]]]]]]]]]]]]]]]]]]]#]]#	X0:i:1	X1:i:0	MD:Z:1C77	RG:Z:L8213	XG:i:0	NM:i:1	XM:i:1	XO:i:0	XP:i:13	XT:A:U
M_SOLEXA-GA03_00029_PEdi_MM_JK_SC_IN_QF_SR:1:55:15210:12827#ACGACCT,AGAACCG	16	Y	21883093	37	58M	*	0	0	CAGCCAGGGCACCTTCATGCCTGAGATGTCTGCATTGATGTGACAGAGAACAGACTGA	]]]]]]]]]]]]]]]]]]]]]]]]]]]]]]]]]]]]]]]]]]]]]]]]]]]]]#]]]#	X0:i:1	X1:i:0	MD:Z:58	RG:Z:L8242	XG:i:0	NM:i:0	XM:i:0	XO:i:0	XP:i:3	XT:A:U
M_SOLEXA-GA03_00029_PEdi_MM_JK_SC_IN_QF_SR:1:39:15403:14689#ACGACCT,AGAACCG	0	Y	21883105	37	55M	*	0	0	CTTCATGCCTGAGATGTCTGCATTGATGTGACAGAGAACAGACTGATCTAGCACT	]##]]]]]]]]]]]]]]]]]]]]]]]]]]]]]]]]]]]]]]]]]]]]]]]]]#]]	X0:i:1	X1:i:0	MD:Z:55	RG:Z:L8242	XG:i:0	NM:i:0	XM:i:0	XO:i:0	XP:i:28	XT:A:U
M_SOLEXA-GA03_00029_PEdi_MM_JK_SC_IN_QF_SR:1:13:16964:18954#AGTTCCA,CATGCTC	16	Y	21883123	37	63M	*	0	0	TGCATTGATGTGACAGAGAACAGACTGATCTAGCACTGGCATCACATTCAGGTTCCAACCACT	#]]]#]]]]]]]]]]]]]]]]]]]]]]]]]]]]]]]]]]]]]]]]]]]]]]]]]]]]]]]#]]	X0:i:1	X1:i:0	MD:Z:63	RG:Z:L8214	XG:i:0	NM:i:0	XM:i:0	XO:i:0	XP:i:58	XT:A:U
M_SOLEXA-GA03_00029_PEdi_MM_JK_SC_IN_QF_SR:1:8:11847:1610#GAATAAA,ACCAACT	0	Y	21883123	37	61M	*	0	0	TGCATTGATGTGACAGAGAACAGACTGATCTAGCACTGGCATCACATTCAGGTTCCAACCA	#]]]#]]]]]]]]]]]]]]]]]]]]]]]]]]]]]]]]]]]]]]]]]]]]]]]]]]]##]]#	X0:i:1	X1:i:0	MD:Z:61	RG:Z:L8201	XG:i:0	NM:i:0	XM:i:0	XO:i:0	XP:i:38	XT:A:U
M_SOLEXA-GA04_00026_PEdi_MM_4:5:41:4985:9160#AGTTCCA,CATGCTC	0	Y	21883123	37	63M	*	0	0	TGCATTGATGTGACAGAGAACAGACTGATCTAGCACTGGCATCACATTCAGGTTCCAACCACT	#]]]#]]]]]]]]]]]]]]]]]]]]]]]]]]]]]]]]]]]]]]]]]]]]]]]]]]]]]]]#]]	X0:i:1	X1:i:0	MD:Z:63	RG:Z:L8214	XG:i:0	NM:i:0	XM:i:0	XO:i:0	XP:i:1	XT:A:U
M_SOLEXA-GA03_00029_PEdi_MM_JK_SC_IN_QF_SR:1:52:8429:17024#ATGTCAA,ACGCAAC	16	Y	21883137	37	76M	*	0	0	AGAGAACAGACTGATCTAGCACTGGCATCACATTCAGGTTCCAACCACTGGTCGCATACTCCTGTTGGGTCAGAGA	]]]]]]]]]]]]]]]]]]]]]]]]]]]]]]]]]]]]]]]]]]]]]]]]]]]]]]]]]]]]]]]]]]]]]]]#]#]#	X0:i:1	X1:i:0	MD:Z:76	RG:Z:L8215	XG:i:0	NM:i:0	XM:i:0	XO:i:0	XP:i:18	XT:A:U
M_SOLEXA-GA03_00029_PEdi_MM_JK_SC_IN_QF_SR:4:63:5979:8809#CCGTCCA,GCATTGG	16	Y	21883137	37	60M	*	0	0	AGAGAACAGACTGATCTAGCACTGGCATCACATTCAGGTTCCAACCACTGGTCGCATACT	]]]]]]]]]]]]]]]]]]]]]]]]]]]]]]]]]]]]]]]]]]]]]]]]]]]]]]]#]#]]	X0:i:1	X1:i:0	MD:Z:60	RG:Z:L8216	XG:i:0	NM:i:0	XM:i:0	XO:i:0	XP:i:16	XT:A:U
M_SOLEXA-GA03_00029_PEdi_MM_JK_SC_IN_QF_SR:1:75:6832:6044#ACGACCT,AGAACCG	16	Y	21883138	37	48M	*	0	0	GAGAACAGACTGATCTAGCACTGGCATCACATTCAGGTTCCAACCACT	]]]]]]]]]]]]]]]]]]]]]]]]]]]]]]]]]]]]]]]]]]]]]#]]	X0:i:1	X1:i:0	MD:Z:48	RG:Z:L8242	XG:i:0	NM:i:0	XM:i:0	XO:i:0	XP:i:23	XT:A:U
M_SOLEXA-GA03_00029_PEdi_MM_JK_SC_IN_QF_SR:1:26:11811:13188#TGCTGGA,AGGTACC	16	Y	21894453	37	130M	*	0	0	TGACAGACAGATCTTACCGCCAAGATACATTTTGGGCACCTCCAGATGCCTCTGGGGATTTCAGGAAGGGGTGGCAACAAGCAGAAGATGTGGTAATTGTCATCACAGCCATCACAGAAAAGAAGCTTAT	#]]]]]]]]]]]]]]]]]]]]]]]]]]]]]]]]]]]]]]]]]]]]]]]]]]]]]]]]]]]]]]]]]]]]]]]]]]]]]]]]]]]]]]]]]]]]]]]]]]]]]]]]]]]]]]]]]]]]]]]]]]]]]]]#]	X0:i:1	X1:i:0	MD:Z:74T55	RG:Z:L8211	XG:i:0	NM:i:1	XM:i:1	XO:i:0	XP:i:16	XT:A:U
M_SOLEXA-GA03_00029_PEdi_MM_JK_SC_IN_QF_SR:1:85:3468:9190#ACCCAGA,GCAAGAT	16	Y	21894481	37	86M	*	0	0	ATTTTGGGCACCTCCAGATGCCTCTGGGGATTTCAGGAAGGGGTGGCAACAAGCAGAAGATGTGGTAATTGTCATCACAGCCATCA	]####]]]]]]]]]]]]]]]]]]]]]]]]]]]]]]]]]]]]]]]]]]]]]]]]]]]]]]]]]]]]]]]]]]]]]]]]]]]]]#]]#	X0:i:1	X1:i:0	MD:Z:46T39	RG:Z:L8253	XG:i:0	NM:i:1	XM:i:1	XO:i:0	XP:i:15	XT:A:U
M_SOLEXA-GA03_00038_PEdi_MM_CB_RS:5:103:5067:5998	16	Y	21894485	37	54M	*	0	0	TGGGCACCTCCAGATGCCTCTGGGGATTTCAGGAAGGGGTGGCAACAAGCAGAA	#WVX]Z\Z[X[]Y]\]ZY]Y]]\\[[]]]V\]ZZ][\W]ZZXQ][U[][Y#Y##	X0:i:1	X1:i:0	MD:Z:42T11	RG:Z:L8256	XG:i:0	NM:i:1	XM:i:1	XO:i:0	XP:i:1	XT:A:U
M_SOLEXA-GA03_00029_PEdi_MM_JK_SC_IN_QF_SR:2:117:2002:11769#AGGTTTA,TGCGTCC	0	Y	21894492	37	66M	*	0	0	CTCCAGATGCCTCTGGGGATTTCAGGAAGGGGTGGCAACAAGCAGAAGATGTGGTAATTGTCATCA	]#]]]]]]]]]]]]]]]]]]]]]]]]]]]]]]]]]]]]]]]]]]]]]]]]]]]]]]]]]]]]#]]#	X0:i:1	X1:i:0	MD:Z:35T30	RG:Z:L8212	XG:i:0	NM:i:1	XM:i:1	XO:i:0	XP:i:12	XT:A:U
M_SOLEXA-GA02_00040_PEdi_MM_3:4:30:15232:13435#ACCTTGC,TCATGGT	0	Y	21894499	37	57M	*	0	0	TGCCTCTGGGGATTTCAGGAAGGGGTGGCAACAAGCAGAAGATGTGGTAATTGTCAT	#]]]#]]]]]]]]]]]]]]]]]]]]]]]]]]]]]]]]]]]]]]]]]]]]]]]]]]#]	X0:i:1	X1:i:0	MD:Z:28T28	RG:Z:L8241	XG:i:0	NM:i:1	XM:i:1	XO:i:0	XP:i:7	XT:A:U
M_SOLEXA-GA03_00029_PEdi_MM_JK_SC_IN_QF_SR:1:39:2508:7221#CCGTCCA,GCATTGG	0	Y	21894501	37	101M	*	0	0	CCTCTGGGGATTTCAGGAAGGGGTGGCAACAAGCAGAAGATGTGGTAATTGTCATCACAGCCATCACAGAAAAGAAGCTTATCATCTTCATCCCCACGGGA	]]#]#]]]]]]]]]]]]]]]]]]]]]]]]]]]]]]]]]]]]]]]]]]]]]]]]]]]]]]]]]]]]]]]]]]]]]]]]]]]]]]]]]]]]]]]]]]]]]]]#	X0:i:1	X1:i:0	MD:Z:26T74	RG:Z:L8216	XG:i:0	NM:i:1	XM:i:1	XO:i:0	XP:i:33	XT:A:U
M_SOLEXA-GA03_00029_PEdi_MM_JK_SC_IN_QF_SR:4:110:11190:15003#ACTGCGC,CGCGCAG	16	Y	21894524	37	50M	*	0	0	TGGCAACAAGCAGAAGATGTGGTAATTGTCATCACAGCCATCACAGAAAA	#]\]]]]]]]]]]]]]]]]]]]]]]]]]]]]]]]]]]]]]]]]\]]####	X0:i:1	X1:i:0	MD:Z:3T46	RG:Z:L8255-2	XG:i:0	NM:i:1	XM:i:1	XO:i:0	XP:i:1	XT:A:U
M_SOLEXA-GA03_00029_PEdi_MM_JK_SC_IN_QF_SR:1:48:11415:13989#ACCGATT,CAGTACT	16	Y	21894655	37	143M	*	0	0	AATTTAGCTGCTTGTTCCCTGACACCTTATCGCAGGTTTCTAGACCATTCATGAACATCTATCATTAGTCAATAACTATACAGTGTTGTATTTATGAGCTTACTACCTAGTGTAAACTATGACAGGAAATAATTACACTATAA	<A###EA>BFBCECDCAC?CBE?F?@BCDBBABDBABCB>CAW]Z]]]]]]]]]]]]]]]]]]]]]]]]]]]]]]]]]]]]]]]]]]]]]]]]]]]]]Y]\?@E?AF?B@EADIFBDDAA@BBB@?@DAHCEBD@D>B>#9##	X0:i:1	X1:i:0	MD:Z:112C30	RG:Z:L8237	XG:i:0	NM:i:1	XM:i:1	XO:i:0	XP:i:1	XT:A:U
M_SOLEXA-GA03_00029_PEdi_MM_JK_SC_IN_QF_SR:1:7:10028:14187#ACGCGGC,CAGGAGG	0	Y	21904996	37	133M	*	0	0	GGCAAGATTAAAGATCAGATTCCTTTAAAAAAAGTGTGCCTCCCAATCTTACCTCCAGTTCATTTAGCCTTTGGATGCGAGGAGTAAATCTGAAATTGTCAACTTCTACTGCAAAAGGAGGCTGCCAATCCTA	]]]]]]]]]]]]]]]]]]]]]]]]]]]]]]]]]]]]]]]]]]]]]]]]]]]]]]]]]]]]]]]]]]]]]]]]]]]]]]]]]]]]]]]]]]]]]]]]]]]]]]]]]]]]]]]]]]]]]]]]]]]]]]]]]]]]#	X0:i:1	X1:i:0	MD:Z:75C57	RG:Z:L8244	XG:i:0	NM:i:1	XM:i:1	XO:i:0	XP:i:45	XT:A:U
M_SOLEXA-GA02_00040_PEdi_MM_3:4:104:2763:18585#ACTCTCA,ATGGAGA	0	Y	21905002	37	70M	*	0	0	ATTAAAGATCAGATTCCTTTAAAAAAAGTGTGCCTCCCAATCTTACCTCCAGTTCATTTAGCCTTTGGAT	]##]]]]]]]]]]]]]]]]]]]]]]]]]]]]]]]]]]]]]]]]]]]]]]]]]]]]]]]]]]]]]]]]]#]	X0:i:1	X1:i:0	MD:Z:69C0	RG:Z:L8254	XG:i:0	NM:i:1	XM:i:1	XO:i:0	XP:i:2	XT:A:U
M_SOLEXA-GA03_00029_PEdi_MM_JK_SC_IN_QF_SR:3:43:9915:10363#AAGAATT,TGACGTC	0	Y	21905022	37	50M	*	0	0	AAAAAAAGTGTGCCTCCCAATCTTACCTCCAGTTCATTTAGCCTTTGGAT	]]]]]]]]]]]]]]]]]]]]]]]]]]]]]]]]]]]]]]]]]]]]]]]]#]	X0:i:1	X1:i:0	MD:Z:49C0	RG:Z:L8221	XG:i:0	NM:i:1	XM:i:1	XO:i:0	XP:i:5	XT:A:U
M_SOLEXA-GA03_00029_PEdi_MM_JK_SC_IN_QF_SR:1:60:13339:7725#TGCTGGA,AGGTACC	16	Y	21905044	37	74M	*	0	0	TTACCTCCAGTTCATTTAGCCTTTGGATGCGAGGAGTAAATCTGAAATTGTCAACTTCTACTGCAAAAGGAGGC	##]]]]]]]]]]]]]]]]]]]]]]]]]]]]]]]]]]]]]]]]]]]]]]]]]]]]]]]]]]]]]]]]]]]]#]]]	X0:i:1	X1:i:0	MD:Z:27C46	RG:Z:L8211	XG:i:0	NM:i:1	XM:i:1	XO:i:0	XP:i:2	XT:A:U
M_SOLEXA-GA03_00038_PEdi_MM_CB_RS:7:47:6462:940	0	Y	21905044	37	74M	*	0	0	NNACCTCCAGTTCATTTAGCCTTTGGATGCGAGGAGTAAATCTGAAATTGTCAACTTCTACTGCAAAAGGAGGC	!!PQUORYORTWUQYXU\T[\S\\SVWZYVV'STQWVVWWRYUT][\YV[VXWUVYUMUTZTWXUWSTVX#OQQ	X0:i:1	X1:i:0	MD:Z:0T0T25C46	RG:Z:L8211	XG:i:0	NM:i:3	XM:i:3	XO:i:0	XP:i:1	XT:A:U
M_SOLEXA-GA04_00026_PEdi_MM_4:4:64:17699:3196#TGCTGGA,AGGTACC	16	Y	21905045	37	73M	*	0	0	TTTCTTCAGTTCATTTAGCCTTTGGATGCGAGGAGTAAATCTGAAATTGTCAACTTCTACTGCAAAAGGAGGC	###]#]]]]]]]]]]]]]]]]]]]]]]]]]]]]]]]]]]]]]]]]]]]]]]]]]]]]]]]]]]]]]]]]#]];	X0:i:1	X1:i:0	MD:Z:1A0C2C20C46	RG:Z:L8211	XG:i:0	NM:i:4	XM:i:4	XO:i:0	XP:i:1	XT:A:U
M_SOLEXA-GA02_00040_PEdi_MM_3:4:104:2781:3060#TGCCATA,TAATGCG	16	Y	21905065	37	67M	*	0	0	TTTGGATGCGAGGAGTAAATCTGAAATTGTCAACTTCTACTGCAAAAGGAGGCTGCCAATCCTAGAA	###]]]]]]]]]]]]]]]]]]]]]]]]]]]]]]]]]]]]]]]]]]]]]]]]]]]]]]]]]]]]#]##	X0:i:1	X1:i:0	MD:Z:6C60	RG:Z:L8210	XG:i:0	NM:i:1	XM:i:1	XO:i:0	XP:i:3	XT:A:U
M_SOLEXA-GA03_00029_PEdi_MM_JK_SC_IN_QF_SR:1:23:6175:6426#AAGAATT,TGACGTC	0	Y	21905065	37	83M	*	0	0	TTTGGATGCGAGGAGTAAATCTGAAATTGTCAACTTCTACTGCAAAAGGAGGCTGCCAATCCTAGAAGAAAGTGTAAGGACCT	###]]]]]]]]]]]]]]]]]]]]]]]]]]]]]]]]]]]]]]]]]]]]]]]]]]]]]]]]]]]]]]]]]]]]]]]]]]]]#]]]	X0:i:1	X1:i:0	MD:Z:6C76	RG:Z:L8221	XG:i:0	NM:i:1	XM:i:1	XO:i:0	XP:i:43	XT:A:U
M_SOLEXA-GA03_00038_PEdi_MM_CB_RS:6:1:14664:1159	0	Y	21906318	37	57M	*	0	0	TTATTTTCGCAATGTAGCCAAGCGGGTCTTGGAATTCTGCCCAGCTAGGCTCAAAAA	##V##YT[SX\YXTW[UYY][RZUTXWY]]WY\][[Z]YZUXZVY]ZXSYZX#####	X0:i:1	X1:i:0	MD:Z:37A19	RG:Z:L8212	XG:i:0	NM:i:1	XM:i:1	XO:i:0	XP:i:1	XT:A:U
M_SOLEXA-GA03_00038_PEdi_MM_CB_RS:8:58:7599:4788	0	Y	22646692	37	48M	*	0	0	AAGCTTTTGGCTCCATTCCAATGGCACAATTCTAACATTATCAGGGAC	]][]#]]]ZY]]]]]]]]]]]]]]]]]]]]]]]]]]]]]]]]]][]#]	X0:i:1	X1:i:0	MD:Z:36G11	RG:Z:L8250	XG:i:0	NM:i:1	XM:i:1	XO:i:0	XP:i:1	XT:A:U
M_SOLEXA-GA04_00026_PEdi_MM_4:4:30:18930:9130#ACTACTG,TTCGCAA	16	Y	22918516	37	124M	*	0	0	TTTGCTCAAAACTGGGTGTGAAATAGCCTGGACTGTCCTTTCTCCTCCGATCCGGTATTACCCGTTAGCAGTTGTTACAGCTGAAGATAAAGACATTTTACTGTTAACTGAGACGAGTTTCTCT	###A>?@BA@B>BA>B@D@DDACB?@@>DE?@>EAA==B@@>AA=B@>B@A?]]\]]]]]]]]]]]][]]]]@>EAABB=@AABA?C@BCB??AB?B?D@AA?D@D@<=@B?@>>B=??<>;>;	X0:i:1	X1:i:0	MD:Z:16C107	RG:Z:L8247	XG:i:0	NM:i:1	XM:i:1	XO:i:0	XP:i:1	XT:A:U
M_SOLEXA-GA03_00029_PEdi_MM_JK_SC_IN_QF_SR:1:76:13787:16114#ACTCTCA,ATGGAGA	16	Y	22923077	37	56M	*	0	0	AATGTTCTCACATTCAGCCTGGCACAGAGAGCTCCAGCTGTGCAGGCCAAAGAAAC	]]#]#]]]]]]]]]]]]]]]]]]]]]]]]]]]]]]]]]]]]]]]]]]]]]]]###]	X0:i:1	X1:i:0	MD:Z:18T37	RG:Z:L8254	XG:i:0	NM:i:1	XM:i:1	XO:i:0	XP:i:1	XT:A:U
M_SOLEXA-GA03_00029_PEdi_MM_JK_SC_IN_QF_SR:1:94:15598:6519#ACGGAGG,AATACCT	16	Y	23005037	0	65M	*	0	0	ACAATGGTTCTGTGGAAACCAGTACATCTGAGGCCCTTTCTGTTGTTCTGAGCAGGCACTGATTT	]]]]#]]]]]]]]]]]]]]]]]]]]]]]]]]]]]]]]]]]]]]]]]]]]]]]]]]]]]]]]#]]]	X0:i:2	X1:i:0	XA:Z:12,-103695781,65M,1;	MD:Z:44T20	RG:Z:L8245	XG:i:0	NM:i:1	XM:i:1	XO:i:0	XP:i:2	XT:A:R
M_SOLEXA-GA02_00040_PEdi_MM_3:4:85:9025:6300#TGCCATA,TAATGCG	16	Y	23005039	37	119M	*	0	0	CATGGTTCTGTGGAAACCAGTACATCTGAGGCCCTTTCTGTTGTTCTGAGCAGGCACTGATTTGAAGATGGGCAGCATTTGCGGAACAATTCCCTCGCAGCTGTCAATGTAAGTGAGCA	69#45=:;;898:>=?::@98799?;===9>48;<=;38:?<8<;89VPQXZUWUWWZY]VYZXZZSVUQRM:>?;A9==<:8?A=?=<9<:6?;>:>;97:8:99B:<7>978;#89#	X0:i:1	X1:i:0	MD:Z:0A41T76	RG:Z:L8210	XG:i:0	NM:i:2	XM:i:2	XO:i:0	XP:i:1	XT:A:U
M_SOLEXA-GA03_00029_PEdi_MM_JK_SC_IN_QF_SR:2:57:17747:13263#TGCCATA,TAATGCG	0	Y	23005039	37	119M	*	0	0	AATGGTTCTGTGGAAACCAGTACATCTGAGGCCCTTTCTGTTGTTCTGAGCAGGCACTGATTTGAAGATGGGCAGCATTTGCGGAACAATTCCCTCGCAGCTGTCAATGTAAGTGAGCA	]]#]]]]]]]]]]]]]]]]]]]]]]]]]]]]]]]]]]]]]]]]]]]]]]]]]]]]]]]]]]]]]]]]]]]]]]]]]]]]]]]]]]]]]]]]]]]]]]]]]]]]]]]]]]]]]]]]#]]#	X0:i:1	X1:i:0	MD:Z:42T76	RG:Z:L8210	XG:i:0	NM:i:1	XM:i:1	XO:i:0	XP:i:22	XT:A:U
M_SOLEXA-GA04_00026_PEdi_MM_4:4:63:17883:2961#ACTCTCA,ATGGAGA	0	Y	23005040	37	93M	*	0	0	ATGGTTCTGTGGAAACCAGTACATCTGAGGCCCTTTCTGTTGTTCTGAGCAGGCACTGATTTGAAGATGGGCAGCATTTGCGGAACAATTCCC	P#MQ#UQXTYY[WY]UT\WV]]]]]]]]]]]]]]]]]]]]]]]]]]]]]]]]]]]]]]]]]]]]]]]]]]]]TQZ\Z[]V\SVWZ[]R[VSRW	X0:i:1	X1:i:0	MD:Z:41T51	RG:Z:L8254	XG:i:0	NM:i:1	XM:i:1	XO:i:0	XP:i:2	XT:A:U
M_SOLEXA-GA03_00029_PEdi_MM_JK_SC_IN_QF_SR:4:39:17686:16191#ACGGAGG,AATACCT	0	Y	23005065	37	56M	*	0	0	TGAGGCCCTTTCTGTTGTTCTGAGCAGGCACTGATTTGAAGATGGGCAGCATTTGC	#]]]]]]]]]]]]]]]]]]]]]]]]]]]]]]]]]]]]]]]]]]]]]]]]]]]]]]]	X0:i:1	X1:i:0	MD:Z:16T39	RG:Z:L8245	XG:i:0	NM:i:1	XM:i:1	XO:i:0	XP:i:6	XT:A:U
M_SOLEXA-GA03_00029_PEdi_MM_JK_SC_IN_QF_SR:2:84:14517:8484#CCGTCCA,GCATTGG	0	Y	23005070	37	69M	*	0	0	CCCTTTCTGTTGTTCTGAGCAGGCACTGATTTGAAGATGGGCAGCATTTGCGGAACAATTCCCTCGCAG	]]]##]]]]]]]]]]]]]]]]]]]]]]]]]]]]]]]]]]]]]]]]]]]]]]]]]]]]]]]]]]]]]]#]	X0:i:1	X1:i:0	MD:Z:11T57	RG:Z:L8216	XG:i:0	NM:i:1	XM:i:1	XO:i:0	XP:i:2	XT:A:U
M_SOLEXA-GA03_00029_PEdi_MM_JK_SC_IN_QF_SR:4:89:18424:13861#AGTCAAA,GAATCTC	0	Y	23005077	37	64M	*	0	0	TGTTGTTCTGAGCAGGCACTGATTTGAAGATGGGCAGCATTTGCGGAACAATTCCCTCGCAGCT	#]##]]]]]]]]]]]]]]]]]]]]]]]]]]]]]]]]]]]]]]]]]]]]]]]]]]]]]]]]#]]]	X0:i:1	X1:i:0	MD:Z:4T59	RG:Z:L8213	XG:i:0	NM:i:1	XM:i:1	XO:i:0	XP:i:1	XT:A:U
M_SOLEXA-GA03_00038_PEdi_MM_CB_RS:8:97:5699:9679	0	Y	23545343	37	62M	*	0	0	CCGTTCAAATTGGAGGCTCTGCTGGAGAGGACAGCCAGGGCACAGAGCGTGGAGGCGCCCTA	W]Y##]]]]]][\]\[]]]]]]]]]]]]\]]]]]\]]]]]]][]]]]]]]]]]]]]]]]X]#	X0:i:1	X1:i:0	MD:Z:62	RG:Z:L8256	XG:i:0	NM:i:0	XM:i:0	XO:i:0	XP:i:1	XT:A:U
M_SOLEXA-GA04_00026_PEdi_MM_4:5:113:14499:16363#GCTCCAA,AACTCCG	0	Y	23545379	37	65M	*	0	0	AGGGCACAGAGCGTGGAGGCGCCCTAGGGGGAGGAGAAGGTGCTGCTGTGGACGATATCGTGGCA	STUSVW]YV]XY[]Z[Y\[\]W\]]YZ\Y]\[\\\[Y[]YY\X]X\]]][YW]]U]\]\[Z]\Y#	X0:i:1	X1:i:0	MD:Z:65	RG:Z:L8205-2	XG:i:0	NM:i:0	XM:i:0	XO:i:0	XP:i:1	XT:A:U
M_SOLEXA-GA03_00029_PEdi_MM_JK_SC_IN_QF_SR:3:29:9035:7882#AGAAGAA,CTCGATG	0	Y	23545390	37	58M	*	0	0	CGTGGAGGCGCCCTAGGGGGAGGAGAAGGTGCTGCTGTGGACAATATCGTGGCAGTGG	WZ#Z[ZY]]]]X]]]]]]]]]]]]]]]]]]]]]][]]]]\[]]]]]]\]]]][#\\][	X0:i:1	X1:i:0	MD:Z:42G15	RG:Z:L8255-2	XG:i:0	NM:i:1	XM:i:1	XO:i:0	XP:i:1	XT:A:U
M_SOLEXA-GA03_00029_PEdi_MM_JK_SC_IN_QF_SR:1:17:18345:6575#AAGCGAA,CTCTGCA	16	Y	23545395	37	103M	*	0	0	AGGCGCCCTAGGGGGAGGAGAAGGTGCTGCTGTGGACGATATCGTGGCAGTGGTCCAGGTGGTGGTCGAGGAGAAGTCCGATATGGAGAGGCAGGAGGAGGAT	]]]]]]]]]]]]]]]]]]]]]]]]]]]]]]]]]]]]]]]]]]]]]]]]]]]]]]]]]]]]]]]]]]]]]]]]]]]]]]]]]]]]]]]]]]]]]]]]]]#]]#]	X0:i:1	X1:i:0	MD:Z:103	RG:Z:L8250	XG:i:0	NM:i:0	XM:i:0	XO:i:0	XP:i:5	XT:A:U
M_SOLEXA-GA03_00029_PEdi_MM_JK_SC_IN_QF_SR:3:91:18580:19583#AGGTTTA,TGCGTCC	0	Y	23557767	37	75M	*	0	0	TAGAGGAATGTTCATCCCGACTAGAGTGACCATTATCACCGTATGCATAGCCTCTAGATGGTGGAGCATAATCCC	#]]]]]]]]]]]]]]]]]]]]]]]]]]]]]]]]]]]]]]]]]]]]]]]]]]]]]]]]]]]]]]]]]]]]]#]]]]	X0:i:1	X1:i:0	MD:Z:39A35	RG:Z:L8212	XG:i:0	NM:i:1	XM:i:1	XO:i:0	XP:i:10	XT:A:U
M_SOLEXA-GA03_00029_PEdi_MM_JK_SC_IN_QF_SR:2:83:6556:14335#AGAAGAA,CTCGATG	0	Y	23557769	37	94M	*	0	0	GAGGAATGTTCATCCCGACTAGAGTGACCATTATCACCGTATGCATAGCCTCTAGATGGTGGAGCATAATCCCTGGTTTCTTGGGAGCTTGGAT	]]]]]]]]]]]]]]]]]]]]]]]]]]]]]]]]]]]]]]]]]]]]]]]]]]]]]]]]]]]]]]]]]]]]]]]]]]]]]]]]]]]]]]]]]]]]#]	X0:i:1	X1:i:0	MD:Z:37A56	RG:Z:L8255-2	XG:i:0	NM:i:1	XM:i:1	XO:i:0	XP:i:5	XT:A:U
M_SOLEXA-GA03_00029_PEdi_MM_JK_SC_IN_QF_SR:1:49:6787:7471#AGGTTTA,TGCGTCC	0	Y	23557777	37	66M	*	0	0	TTCATCCCGACTAGAGTGACCATTATCACCGTATGCATAGCCTCTAGATGGTGGAGCATAATCCCT	##]]#]]]]]]]]]]]]]]]]]]]]]]]]]]]]]]]]]]]]]]]]]]]]]]]]]]]]]]]]]]]]]	X0:i:1	X1:i:0	MD:Z:29A36	RG:Z:L8212	XG:i:0	NM:i:1	XM:i:1	XO:i:0	XP:i:17	XT:A:U
M_SOLEXA-GA03_00029_PEdi_MM_JK_SC_IN_QF_SR:1:55:12237:20124#ACGACCT,AGAACCG	16	Y	23557790	15	52M	*	0	0	GAGTGACCATTATCACCGTATGCATAGCCTCTAGATGGTGGAGCATAATCCC	]]]#]]]]]]]]]]]]]]]]]]]]]]]]]]]]]]]]]]]]]]]]]]]#]]]]	X0:i:1	X1:i:7	MD:Z:16A35	RG:Z:L8242	XG:i:0	NM:i:1	XM:i:1	XO:i:0	XP:i:7	XT:A:U
M_SOLEXA-GA03_00029_PEdi_MM_JK_SC_IN_QF_SR:1:115:18202:5798#TGCTGGA,AGGTACC	16	Y	23557798	37	69M	*	0	0	ATTATCACCGTATGCATAGCCTCTAGATGGTGGAGCATAATCCCTGGTTTCTTGGGAGCTTGGATGATT	]##]#]]]]]]]]]]]]]]]]]]]]]]]]]]]]]]]]]]]]]]]]]]]]]]]]]]]]]]]]]]]]]#]]	X0:i:1	X1:i:0	MD:Z:8A60	RG:Z:L8211	XG:i:0	NM:i:1	XM:i:1	XO:i:0	XP:i:9	XT:A:U
M_SOLEXA-GA03_00029_PEdi_MM_JK_SC_IN_QF_SR:1:3:15272:13387#AGGTTTA,TGCGTCC	0	Y	23557799	37	74M	*	0	0	TTATCACCGTATGCATAGCCTCTAGATGGTGGAGCATAATCCCTGGTTTCTTGGGAGCTTGGATGATTTCTGTG	##]#]]]]]]]]]]]]]]]]]]]]]]]]]]]]]]]]]]]]]]]]]]]]]]]]]]]]]]]]]]]]]]]]]]]]]]	X0:i:1	X1:i:0	MD:Z:7A66	RG:Z:L8212	XG:i:0	NM:i:1	XM:i:1	XO:i:0	XP:i:21	XT:A:U
M_SOLEXA-GA03_00038_PEdi_MM_CB_RS:7:59:11755:4966	0	Y	23557801	14	49M	*	0	0	ATCGCCGTATGCATAGCCTCTAGATGGTGGAGCATAATCCCTGGTTTCT	U#Q%][PUUUR]][](RTW\U][ZU%TYSRVS]]YUZ]Y\V\SP]WURR	X0:i:1	X1:i:8	MD:Z:3A1A43	RG:Z:L8213	XG:i:0	NM:i:2	XM:i:2	XO:i:0	XP:i:1	XT:A:U
M_SOLEXA-GA02_00040_PEdi_MM_3:4:2:10399:17583#ATGTCAA,ACGCAAC	16	Y	23557802	37	68M	*	0	0	TCACCGTATGCATAGCCTCTAGATGGTGGAGCATAATCCCTGGTTTCTTGGGAGCTTGGATGATTTCT	#]]]]]]]]]]]]]]]]]]]]]]]]]]]]]]]]]]]]]]]]]]]]]]]]]]]]]]]]]]]]]]]]]]]	X0:i:1	X1:i:0	MD:Z:4A63	RG:Z:L8215	XG:i:0	NM:i:1	XM:i:1	XO:i:0	XP:i:8	XT:A:U
M_SOLEXA-GA03_00029_PEdi_MM_JK_SC_IN_QF_SR:3:64:12506:19279#GCCGCGA,CCGGTAC	0	Y	23557806	15	45M	*	0	0	TGTATGCATAGCCTCTAGATGGTGGAGCATAATCCCTGGTTTCTT	#]#]#]]]]]]]]]]]]]]]]]]]]]]]]]]]]]]]]]]]]]]]]	X0:i:1	X1:i:7	MD:Z:0A44	RG:Z:L8204	XG:i:0	NM:i:1	XM:i:1	XO:i:0	XP:i:8	XT:A:U
M_SOLEXA-GA04_00026_PEdi_MM_4:4:73:1179:19790#AGTTCCA,CATGCTC	16	Y	23558225	37	103M	*	0	0	TTAGTACCTATATCCTCTAGAGGAATGTTCATCCCAACTAGAATGACCATAATCACGGTATGCATAGTCTCTAGATGGTGGAGCATAATCCCTAGTTTCTCAG	##;;#@=:<@;A::9=;<??A;9;;:=;;:?[YX\\\]][W]]]W[XW]]]]YXXY]SX]]YY[]ZTXSXUY8:;@::?89=:<?@@:>79::;898::8;#5	X0:i:1	X1:i:0	MD:Z:0A16C4T32T1A45	RG:Z:L8214	XG:i:0	NM:i:5	XM:i:5	XO:i:0	XP:i:1	XT:A:U
M_SOLEXA-GA03_00029_PEdi_MM_JK_SC_IN_QF_SR:4:42:7943:19768#CCGTCCA,GCATTGG	16	Y	23558296	37	103M	*	0	0	TAGATGGTGGAGCATAATCCCTAGTTTCTCAGGAGCTTGGATGATTTCTGCGTGCATAAGTTTAAGCAACACATTTTAAATTTTCAGCTTCTAGTATCCAAAA	#=YZ#[]]]]]]]]]]]]]]]]]]]]]]]]]]]]]]]]]]]]]]]]]]]]]]]]]]]]]]]]]]]]]]]]]]]]]]]]]]]]]]]]Z]]]]]]]]][YW####	X0:i:1	X1:i:0	MD:Z:86A16	RG:Z:L8216	XG:i:0	NM:i:1	XM:i:1	XO:i:0	XP:i:1	XT:A:U
M_SOLEXA-GA02_00040_PEdi_MM_3:4:18:4362:18755#AGAAGAA,CTCGATG	16	Y	23563275	25	133M	*	0	0	TAACATACATATTTTAAACATACCTATTGAAATATACATGTGAAAATACACACACACACACACACACACACACGGTTTTAAGAGTTACCTTCTGATATGGGACCATGTTTCCCAAATACTGCTTTAAGCATCT	#]]]]]]]]]]]]]]]]]]]]]]]]]]]]]]]]]]]]]]]]]]]]]]]]]]]]]]]]]]]]]]]]]]]]]]]]]]]]]]]]]]]]]]]]]]]]]]]]]]]]]]]]]]]]]]]]]]]]]]]]]]]]]]]]#]]]	X0:i:1	X1:i:0	MD:Z:5G12T4A15A25G16G28T21	RG:Z:L8255-2	XG:i:0	NM:i:7	XM:i:7	XO:i:0	XP:i:4	XT:A:U
M_SOLEXA-GA03_00029_PEdi_MM_JK_SC_IN_QF_SR:2:90:7198:17581#ACGATTC,TGGAATA	0	Y	23563375	37	92M	*	0	0	AACCATGTTTCTCAAATACTGCTTTAAGCATCCTTTCATTGGTTTCCCTATTGGGGCCACCAATGAAAAGCTTGCCCGGATGATCTGCTTCT	UVY\XYR]]]%]\]]](]\]V]]]]]]-Z].]]]]]]]]]]]]]]]]]]]]]]]]]]]]]]]]]]]]]]]\]]]]]]]]]]]]]]]]Z]]Z]	X0:i:1	X1:i:0	MD:Z:0G31T20A38	RG:Z:L8243	XG:i:0	NM:i:3	XM:i:3	XO:i:0	XP:i:1	XT:A:U
M_SOLEXA-GA03_00029_PEdi_MM_JK_SC_IN_QF_SR:1:32:7140:12773#ACGATTC,TGGAATA	0	Y	23563376	37	91M	*	0	0	ACCATGTTTCTCAAATACTGCTTTAAGCATCCTTTCATTGGTTTCCCTATTGAGGCCACCAATGAAAAGCTTGCCCGGATGATCTGCTTCT	]]]]#]]]]]]]]]]]]]]]]]]]]]]]]]]]]]]]]]]]]]]]]]]]]]]]]]]]]]]]]]]]]]]]]]]]]]]]]]]]]]]]]]]]]]]	X0:i:1	X1:i:0	MD:Z:31T59	RG:Z:L8243	XG:i:0	NM:i:1	XM:i:1	XO:i:0	XP:i:20	XT:A:U
M_SOLEXA-GA03_00029_PEdi_MM_JK_SC_IN_QF_SR:1:47:14640:7649#ACGACCT,AGAACCG	16	Y	23563397	37	87M	*	0	0	TTTAAGCATCCTTTCATTGGTTTCCCTATTGAGGCCACCAATGAAAAGCTTGCCCGGATGATCTGCTTCTACCATTGTGCTGCAAAT	###]]]]]]]]]]]]]]]]]]]]]]]]]]]]]]]]]]]]]]]]]]]]]]]]]]]]]]]]]]]]]]]]]]]]]]]]]]]]]]]]###]	X0:i:1	X1:i:0	MD:Z:10T76	RG:Z:L8242	XG:i:0	NM:i:1	XM:i:1	XO:i:0	XP:i:154	XT:A:U
M_SOLEXA-GA03_00038_PEdi_MM_CB_RS:6:69:15315:5576	16	Y	23563397	37	85M	*	0	0	TTTAAGCATCCTTTCATTGGTTTCCCTATTGAGGCCACCAATGAAAAGCTTGCCCGGATGATCTGCTTCTACCATTGTGCTGCCT	###??;=A@=<@@YZ]\]ZWX][[[Z\]]\Y]ZZ]Y][Y]]][]]]Z\Y[][XXX]VX\U]WTXYRYUTZXS<@;<9:::9:866	X0:i:1	X1:i:0	MD:Z:10T72A0A0	RG:Z:L8242	XG:i:0	NM:i:3	XM:i:3	XO:i:0	XP:i:1	XT:A:U
M_SOLEXA-GA03_00029_PEdi_MM_JK_SC_IN_QF_SR:1:28:11203:7118#ACTCTCA,ATGGAGA	0	Y	23563400	37	91M	*	0	0	AAGCATCCTTTCATTGGTTTCCCTATTGAGGCCACCAATGAAAAGCTTGCCCGGATGATCTGCTTCTACCATTGTGCTGCAAATGGTCAAA	]]]]]]]]]]]]]]]]]]]]]]]]]]]]]]]]]]]]]]]]]]]]]]]]]]]]]]]]]]]]]]]]]]]]]]]]]]]]]]]]]]]]]]]]###	X0:i:1	X1:i:0	MD:Z:7T83	RG:Z:L8254	XG:i:0	NM:i:1	XM:i:1	XO:i:0	XP:i:4	XT:A:U
M_SOLEXA-GA03_00029_PEdi_MM_JK_SC_IN_QF_SR:2:48:15310:12641#AGTCAAA,GAATCTC	0	Y	23583500	37	55M	*	0	0	GGCCTTGGTGTATCTGAAGAATTGGCTCACACGTGGGCTTGGAGAATAAGTGCAA	Y[\\#]\]]]]]]]]]]]]]]]]]]]]]]]]]]]]]]]]]]]]]]]]]]]]]]##	X0:i:1	X1:i:0	MD:Z:12C42	RG:Z:L8213	XG:i:0	NM:i:1	XM:i:1	XO:i:0	XP:i:1	XT:A:U
M_SOLEXA-GA04_00026_PEdi_MM_4:5:46:19704:9199#ACCTTGC,TCATGGT	0	Y	23630357	37	57M	*	0	0	TAGAGGAACTACCGGCCATTCAGGTGGAGCTAGAGCCGGTTAATGCCGGAGCCAGTA	#XYXWV\][\\[P\\\Y]]]\]]\[]Z\\]]][]WY[][]]]]\X]]\]]Z[W#]Z#	X0:i:1	X1:i:0	MD:Z:1G10T44	RG:Z:L8241	XG:i:0	NM:i:2	XM:i:2	XO:i:0	XP:i:1	XT:A:U
M_SOLEXA-GA03_00029_PEdi_MM_JK_SC_IN_QF_SR:2:31:13129:11133#GTGAAAA,CAATATG	0	Y	23631559	37	120M	*	0	0	ATTCCACTCCAATTCAGCGGTATCCGAATTATGAAGTGGAGGCCTATCGCCACAGACACCACAACAGGAGCCTTAACTTCTTCAACTGGTTTTCTGACCACGACTTTGCAGGATCTAATA	]##]]]]]]]]]]]]]]]]]]]]]]]]]]]]]]]]]]]]]]]]]]]]]]]]]]]]]]]]]]]]]]]]]]]]]]]]]]]]]]]]]]]]]]]]]]]]]]]]]]]]]]]]]]]]]]]]]##]#	X0:i:1	X1:i:0	MD:Z:70A49	RG:Z:L8220	XG:i:0	NM:i:1	XM:i:1	XO:i:0	XP:i:15	XT:A:U
M_SOLEXA-GA03_00038_PEdi_MM_CB_RS:5:113:17781:7672	0	Y	23631580	37	64M	*	0	0	ATCCGAATTATGAAGTGGAGGCCTATCGCCACAGACACCACAACAGGAGCCTTAACTTCTTCAA	]#]]]]]]]]]]]]]]]]]]]]]]]]]]]]]]]]]]]]]]]]]]]]]]]]]]]]]]]]]]]]##	X0:i:1	X1:i:0	MD:Z:49A14	RG:Z:L8237	XG:i:0	NM:i:1	XM:i:1	XO:i:0	XP:i:2	XT:A:U
M_SOLEXA-GA03_00038_PEdi_MM_CB_RS:7:86:18250:6952	0	Y	23631581	37	51M	*	0	0	TCCGAGTTATGAAGTGGAGGCCTATCGCCACAGACACCACAACAGGAGCCT	#TNRO%VNORVWTOVWPSZZSVZWZR&QQTUYNUO'UPVSXVQZP+#[PLP	X0:i:1	X1:i:0	MD:Z:5A42A2	RG:Z:L8252	XG:i:0	NM:i:2	XM:i:2	XO:i:0	XP:i:1	XT:A:U
M_SOLEXA-GA03_00029_PEdi_MM_JK_SC_IN_QF_SR:4:71:7200:19424#CCGTCCA,GCATTGG	0	Y	23631583	37	71M	*	0	0	CGAATTATGAAGTGGAGGCCTATCGCCACAGACACCACAACAGGAGCCTTAACTTCTTCAACTGGTTTTCT	]]]]#]]]]]]]]]]]]]]]]]]]]]]]]]]]]]]]]]]]]]]]]]]]]]]]]]]]]]]]]]]]]]]]]]]	X0:i:1	X1:i:0	MD:Z:46A24	RG:Z:L8216	XG:i:0	NM:i:1	XM:i:1	XO:i:0	XP:i:3	XT:A:U
M_SOLEXA-GA03_00029_PEdi_MM_JK_SC_IN_QF_SR:1:34:16445:9211#CCGTCCA,GCATTGG	16	Y	23631598	37	65M	*	0	0	AGGCCTATCGCCACAGACACCACAACAGGAGCCTTAACTTCTTCAACTGGTTTTCTGACCACGAC	]]]]]]]]]]]]]]]]]]]]]]]]]]]]]]]]]]]]]]]]]]]]]]]]]]]]]]]]]]]]#]]#]	X0:i:1	X1:i:0	MD:Z:31A33	RG:Z:L8216	XG:i:0	NM:i:1	XM:i:1	XO:i:0	XP:i:8	XT:A:U
M_SOLEXA-GA03_00038_PEdi_MM_CB_RS:7:115:11936:15330	0	Y	23631603	37	63M	*	0	0	TATCGCCACAGACACCACAACAGGAGCCTTAACTTCTTCAACTGGTTTTCTGACCACGACTTT	#]#]]]]]]]]]]]]]]]]]]]]]]]]]]]]]]]]]]]]]]]]]]]]]]]]]]]]]]]#]]]]	X0:i:1	X1:i:0	MD:Z:26A36	RG:Z:L8251	XG:i:0	NM:i:1	XM:i:1	XO:i:0	XP:i:2	XT:A:U
M_SOLEXA-GA03_00029_PEdi_MM_JK_SC_IN_QF_SR:3:99:17533:14638#ACGCGGC,CAGGAGG	16	Y	23631605	37	65M	*	0	0	TCGCCACAGACACCACAACAGGAGCCTTAACTTCTTCAACTGGTTTTCTGACCACGACTTTGCAG	#]]]]]]]]]]]]]]]]]]]]]]]]]]]]]]]]]]]]]]]]]]]]]]]]]]]]]]]]]]]]]]#]	X0:i:1	X1:i:0	MD:Z:24A40	RG:Z:L8244	XG:i:0	NM:i:1	XM:i:1	XO:i:0	XP:i:2	XT:A:U
M_SOLEXA-GA03_00038_PEdi_MM_CB_RS:7:59:1445:13457	0	Y	24783136	37	9M3D6M1I46M	*	0	0	GAGAAAGATTACAGAGGACAGAGAGAGAGAGAGAGAGAGAGAGAGAGAGAGAGTGAGAGAGA	CJKKKOINOQQLUMRM%POTORRSRPTPQQRPUTROVRSSWQRRTQPQTUTMU+RRU#N#M#	X0:i:1	X1:i:0	MD:Z:4G4^AGA0G51	RG:Z:L8244	XG:i:2	NM:i:6	XM:i:2	XO:i:2	XP:i:1	XT:A:U
M_SOLEXA-GA03_00029_PEdi_MM_JK_SC_IN_QF_SR:1:5:15530:5069#AGTTCCA,CATGCTC	0	Y	27643852	23	83M	*	0	0	TGTTCTAACAGCTTCGCCACCTCTTCCAGCAGCCTCTCCTACCCTGGCAGCTTTTCCTGTTCACACAGCCTCTCCTCCTATTC	#]##]]]]]]]]]]]]]]]]]]]]]]]]]]]]]]]]]]]]]]]]]]]]]]]]]]]]]]]]]]]]]]]]]]]]]]]]]]]#]]]	X0:i:1	X1:i:1	XA:Z:Y,-26318505,83M,1;	MD:Z:83	RG:Z:L8214	XG:i:0	NM:i:0	XM:i:0	XO:i:0	XP:i:166	XT:A:U
M_SOLEXA-GA03_00029_PEdi_MM_JK_SC_IN_QF_SR:2:79:4768:16367#AGCATCA,GCTCGAA	0	Y	27643861	23	73M	*	0	0	AGCTTCGCCACCTCTTCCAGCAGCCTCTCCTACCCTGGCAGCTTTTCCTGTTCACACAGCCTCTCCTCCTATT	]]]##]]]]]]]]]]]]]]]]]]]]]]]]]]]]]]]]]]]]]]]]]]]]]]]]]]]]]]]]]]]]]]]]]#]]	X0:i:1	X1:i:1	XA:Z:Y,-26318506,73M,1;	MD:Z:73	RG:Z:L8256	XG:i:0	NM:i:0	XM:i:0	XO:i:0	XP:i:14	XT:A:U
M_SOLEXA-GA03_00029_PEdi_MM_JK_SC_IN_QF_SR:1:16:19269:18490#TGCTGGA,AGGTACC	0	Y	27643864	23	74M	*	0	0	TTCGCCACCTCTTCCAGCAGCCTCTCCTACCCTGGCAGCTTTTCCTGTTCACACAGCCTCTCCTCCTGTTCACA	##]Y]]]]]]]]]]]]]]]]]]]]]]]]]]]]]]]]]]]]]]]]]]]]]]]]]]]]]]]]]]]]]]]]]]]#]#	X0:i:1	X1:i:1	XA:Z:Y,-26318502,74M,2;	MD:Z:67A6	RG:Z:L8211	XG:i:0	NM:i:1	XM:i:1	XO:i:0	XP:i:1	XT:A:U
M_SOLEXA-GA03_00029_PEdi_MM_JK_SC_IN_QF_SR:1:5:15051:19256#TGCTGGA,AGGTACC	0	Y	27643864	23	68M	*	0	0	TTCGCCACCTCTTCCAGCAGCCTCTCCTACCCTGGCAGCTTTTCCTGTTCACACAGCCTCTCCTCCTA	##]]]]]]]]]]]]]]]]]]]]]]]]]]]]]]]]]]]]]]]]]]]]]]]]]]]]]]]]]]]]]]]]]#	X0:i:1	X1:i:1	XA:Z:Y,-26318508,68M,1;	MD:Z:68	RG:Z:L8211	XG:i:0	NM:i:0	XM:i:0	XO:i:0	XP:i:20	XT:A:U
M_SOLEXA-GA03_00029_PEdi_MM_JK_SC_IN_QF_SR:1:11:18316:5968#AAGCGAA,CTCTGCA	0	Y	27643873	23	61M	*	0	0	TCTTCCAGCAGCCTCTCCTACCCTGGCAGCTTTTCCTGTTCACACAGCCTCTCCTCCTATT	#]##]]]]]]]]]]]]]]]]]]]]]]]]]]]]]]]]]]]]]]]]]]]]]]]]]]]]]]#]]	X0:i:1	X1:i:1	XA:Z:Y,-26318506,61M,1;	MD:Z:61	RG:Z:L8250	XG:i:0	NM:i:0	XM:i:0	XO:i:0	XP:i:348	XT:A:U
M_SOLEXA-GA03_00029_PEdi_MM_JK_SC_IN_QF_SR:3:119:16556:15489#AAGCGAA,CTCTGCA	0	Y	27643873	13	63M	*	0	0	TCTTCCAGCAGCCTCTCCTACCCTGGCAGCTTTTCCTGTTCACACAGCCTCTCCTCATGTTCA	#]##]]][]]]]]]]]]]]]]]]]]]]]]]]]]]]]]]]]]]]]]]]]]]]]]]]]]]]]]]#	X0:i:1	X1:i:11	MD:Z:56C1A4	RG:Z:L8250	XG:i:0	NM:i:2	XM:i:2	XO:i:0	XP:i:1	XT:A:U
M_SOLEXA-GA03_00038_PEdi_MM_CB_RS:5:14:4682:5401	0	Y	27643876	23	56M	*	0	0	TCCAGCAGCCTCTCCTACCCTGGCAGCTTTTCCTGTTCACACAGCCTCTCCTCCTA	#VXUT]YRTYXW\\]Y]Y]]YWZY]X\]]]]\\]]]Z[]\]W]R]X]WU\[[\ZX#	X0:i:1	X1:i:1	XA:Z:Y,-26318508,56M,1;	MD:Z:56	RG:Z:L8211	XG:i:0	NM:i:0	XM:i:0	XO:i:0	XP:i:1	XT:A:U
M_SOLEXA-GA03_00029_PEdi_MM_JK_SC_IN_QF_SR:1:82:4161:10728#ACTCTCA,ATGGAGA	0	Y	27643884	23	52M	*	0	0	CCTCTCCTACCCTGGCAGCTTTTCCTGTTCACACAGCCTCTCCTCCTATTCA	]]#]#]]]]]]]]]]]]]]]]]]]]]]]]]]]]]]]]]]]]]]]]]]#]]]#	X0:i:1	X1:i:1	XA:Z:Y,-26318504,52M,1;	MD:Z:52	RG:Z:L8254	XG:i:0	NM:i:0	XM:i:0	XO:i:0	XP:i:11	XT:A:U
M_SOLEXA-GA03_00038_PEdi_MM_CB_RS:7:119:16044:14157	0	Y	27643884	17	56M	*	0	0	CCTCTCCTACCCTGGCAGCTTTTCCTGTTCACACAGCCTCTCCTCCTGTTCACACA	QW#Z#Y]YY\ZYWUY[YUX[]]\[[][]]]Y]]]]V\]]\\X[[\]]\]\Z#[#\#	X0:i:1	X1:i:4	MD:Z:47A6T1	RG:Z:L8254	XG:i:0	NM:i:2	XM:i:2	XO:i:0	XP:i:1	XT:A:U
M_SOLEXA-GA03_00029_PEdi_MM_JK_SC_IN_QF_SR:1:66:8779:4508#CCGTCCA,GCATTGG	16	Y	27643886	0	48M	*	0	0	TCTCCTACCCTGGCAGCTTTTCCTGTTCACACAGCCTCTCCTCCTATT	#]#]]]]]]]]]]]]]]]]]]]]]]]]]]]]]]]]]]]]]]]]]]#]]	X0:i:2	X1:i:0	XA:Z:Y,+26318506,48M,0;	MD:Z:48	RG:Z:L8216	XG:i:0	NM:i:0	XM:i:0	XO:i:0	XP:i:33	XT:A:R
M_SOLEXA-GA03_00029_PEdi_MM_JK_SC_IN_QF_SR:1:69:3191:16636#AGTCAAA,GAATCTC	16	Y	27643886	0	59M	*	0	0	TCTCCTACCCTGGCAGCTTTTCCTGTTCACACAGCCTCTCCTCCTATTCACATAGCCTC	#]#]]]]]]]]]]]]]]]]]]]]]]]]]]]]]]]]]]]]]]]]]]]]]]]]]]]]]]]]	X0:i:2	X1:i:0	XA:Z:Y,+26318495,59M,0;	MD:Z:59	RG:Z:L8213	XG:i:0	NM:i:0	XM:i:0	XO:i:0	XP:i:47	XT:A:R
M_SOLEXA-GA03_00038_PEdi_MM_CB_RS:7:70:16606:14292	0	Y	27643896	0	44M	*	0	0	TGGCAGCTTTTCCTGTTCACACATCCTCTCCTCCTATTCACATA	#Y]]]\]]]]][]]]]]]]]]]]]\[]]\]]]]]]]]]]#]#]#	X0:i:2	X1:i:0	XA:Z:Y,-26318500,44M,1;	MD:Z:23G20	RG:Z:L8244	XG:i:0	NM:i:1	XM:i:1	XO:i:0	XP:i:1	XT:A:R
M_SOLEXA-GA03_00029_PEdi_MM_JK_SC_IN_QF_SR:1:118:13825:3792#GAATAAA,ACCAACT	16	Y	27643899	0	49M	*	0	0	CAGCTTTTCCTGTTCACACAGCCTCTCCTCCTATTCACATAGCCTCTCC	]]]]#]]]]]]]]]]]]]]]]]]]]]]]]]]]]]]]]]]]]]]]]]]]]	X0:i:2	X1:i:0	XA:Z:Y,+26318492,49M,0;	MD:Z:49	RG:Z:L8201	XG:i:0	NM:i:0	XM:i:0	XO:i:0	XP:i:11	XT:A:R
M_SOLEXA-GA03_00029_PEdi_MM_JK_SC_IN_QF_SR:2:20:5290:12360#AAGAATT,TGACGTC	16	Y	27643903	0	47M	*	0	0	TTTTCCTGTTCACACAGCCTCTCCTCCTATTCACATAGCCTCTCCTC	####]]]]]]]]]]]]]]]]]]]]]]]]]]]]]]]]]]]]]]]]]]]	X0:i:2	X1:i:0	XA:Z:Y,+26318490,47M,0;	MD:Z:47	RG:Z:L8221	XG:i:0	NM:i:0	XM:i:0	XO:i:0	XP:i:9	XT:A:R
M_SOLEXA-GA03_00029_PEdi_MM_JK_SC_IN_QF_SR:2:44:3593:13040#ACTACTG,TTCGCAA	16	Y	28475291	37	108M	*	0	0	GTACAAGCAGAAAGGAAATGGTTAGGCACACTATACAACAAAGCACTGGCACAGAGACAGAAGGATTAAAGAGTGGTTCATCTAGGAAATCTTGCTCTGATTTTGTTT	]#]]]]]]]]]]]]]]]]]]]]]]]]]]]]]]]]]]]]]]]]]]]]]]]]]]]]]]]]]]]]]]]]]]]]]]]]]]]]]]]]]]]]]]]]]]]]]]]]]]]]]]]]]]	X0:i:1	X1:i:0	MD:Z:83C24	RG:Z:L8247	XG:i:0	NM:i:1	XM:i:1	XO:i:0	XP:i:5	XT:A:U
M_SOLEXA-GA03_00038_PEdi_MM_CB_RS:7:76:8826:9271	0	Y	28654320	0	71M	*	0	0	TGTGTCTCCTGTCTGACTGTATTCTTTTGTCGTCCTCTAGTCCACCCACAAATGAATTATCAGGAGTGAAC	#Q#P#YXY[[V][\[\Z]Z]]]]Z]]]]Z]]Z]]\\]]]\]Z\]]Z]]]]]]]]]]]]]]Z]]Y][]\##V	X0:i:2	X1:i:0	XA:Z:13,-20077387,71M,1;	MD:Z:64T6	RG:Z:L8215	XG:i:0	NM:i:1	XM:i:1	XO:i:0	XP:i:1	XT:A:R
M_SOLEXA-GA02_00040_PEdi_MM_3:4:40:16278:10764#ACTCTCA,ATGGAGA	0	Y	28654324	37	91M	*	0	0	TCTCCTGTCTGACTGTATTCTTTTGTCGTCCTCTAGTCCACCCACAAATGAATTATCAGGAGTGAACCCACAGGCAAGTATGAATGAAAGG	#S#SSWSWW]WYU\]YX]]]]]]]]]]]]]]]]]]]]]]]]]]]]]]]]]]]]]]]]]]]]]]]]]]]]]]]WS\Z]Y[]]U]]]W###UU	X0:i:1	X1:i:0	MD:Z:60T30	RG:Z:L8254	XG:i:0	NM:i:1	XM:i:1	XO:i:0	XP:i:2	XT:A:U
M_SOLEXA-GA03_00029_PEdi_MM_JK_SC_IN_QF_SR:2:7:15535:20546#TGCTGGA,AGGTACC	0	Y	28654328	37	81M	*	0	0	CTGTCTGACTGTATTCTTTTGTCGTCCTCTAGTCCACCCACAAATGAATTATCAGGAGTGAACCCACAGGCAAGTATGAAT	]#]#]]]]]]]]]]]]]]]]]]]]]]]]]]]]]]]]]]]]]]]]]]]]]]]]]]]]]]]]]]]]]]]]]]]]]]]]]]##]	X0:i:1	X1:i:0	MD:Z:56T24	RG:Z:L8211	XG:i:0	NM:i:1	XM:i:1	XO:i:0	XP:i:3	XT:A:U
M_SOLEXA-GA03_00038_PEdi_MM_CB_RS:5:68:13952:6242	0	Y	28654344	37	58M	*	0	0	TTTTGTCGTCCTCTAGTCCACCCACAAATGAATTATCAGGAGTGAACCCACAGGCAAG	####]]]]]]]]]]]]]]]]]]]]]]]]]]]]]]]]]]]]]]]]]]]]]]]]]]]##]	X0:i:1	X1:i:0	MD:Z:40T17	RG:Z:L8215	XG:i:0	NM:i:1	XM:i:1	XO:i:0	XP:i:3	XT:A:U
M_SOLEXA-GA03_00029_PEdi_MM_JK_SC_IN_QF_SR:1:51:11575:6634#AATAGGA,GGATCAA	16	Y	28654352	37	85M	*	0	0	TCCTCTAGTCCACCCACAAATGAATTATCAGGAGTGAACCCACAGGCAAGTATGAATGAAAGGTGAGTTATGCGTAAGTGTTTCT	#]]#]]]]]]]]]]]]]]]]]]]]]]]]]]]]]]]]]]]]]]]]]]]]]]]]]]]]]]]]]]]]]]]]]]]]]]]]]]]]]]]]]	X0:i:1	X1:i:0	MD:Z:32T52	RG:Z:L8252	XG:i:0	NM:i:1	XM:i:1	XO:i:0	XP:i:19	XT:A:U
M_SOLEXA-GA03_00029_PEdi_MM_JK_SC_IN_QF_SR:3:107:16789:1783#AAATGCA,TCGCAGG	16	Y	28661158	37	76M	*	0	0	AGAATTATGTCTTCTCTCTGACTGTATTCTCTTATCATCCGCTAGTCCACAGACAAATGAATTTAAAGGCACAACC	]]]]#]]]]]]]]]]]]]]]]]]]]]]]]]]]]]]]]]]]]]]]]]]]]]]]]]]]]]]]]]]]]]]]]]]]##[Z	X0:i:1	X1:i:0	MD:Z:40A35	RG:Z:L8249	XG:i:0	NM:i:1	XM:i:1	XO:i:0	XP:i:1	XT:A:U
M_SOLEXA-GA03_00038_PEdi_MM_CB_RS:6:23:6949:1065	16	Y	28661189	37	56M	*	0	0	TTATCATCCGCTAGTCCACAGACAAATGAATTTAAAGGCACAACCGAGGAGACACC	##\#]]]\]]]]]X[X]]]]]]]]]]]]]]]]]]]]YWZ]]][ZY]\\Z[[#Y#QN	X0:i:1	X1:i:0	MD:Z:9A46	RG:Z:L8220	XG:i:0	NM:i:1	XM:i:1	XO:i:0	XP:i:1	XT:A:U
M_SOLEXA-GA03_00029_PEdi_MM_JK_SC_IN_QF_SR:3:99:2151:8245#ACTCTCA,ATGGAGA	0	Y	28661276	37	98M	*	0	0	ATAAAGTCATCCGTCAGCATAAGTGTGCATAGAACTATACACACACAGGCACATGAGCAAATATATCAATCCATCGATCCATCCATCCATCCATCCAT	]#]]]]]]]]]]]]]]]]]]]]]]]]]]]]]]]]]]]]]]]]]]]]]]]]]]]]]]]]]]]]]]]]]]]]]]]]]]]]]]]]]]]]]]]]]]]]]]#]	X0:i:1	X1:i:0	MD:Z:67C30	RG:Z:L8254	XG:i:0	NM:i:1	XM:i:1	XO:i:0	XP:i:3	XT:A:U
M_SOLEXA-GA03_00029_PEdi_MM_JK_SC_IN_QF_SR:2:112:18589:6143#ACGCGGC,CAGGAGG	0	Y	28661294	37	64M	*	0	0	ATAAGTGTGCATAGAACTATACACACACAGGCACATGAGCAAATATATCAATCCATCAATCCAT	]#]]]]]]]]]]]]]]]]]]]]]]]]]]]]]]]]]]]]]]]]]]]]]]]]]]]]]]]]]]]]#]	X0:i:1	X1:i:0	MD:Z:49C7G6	RG:Z:L8244	XG:i:0	NM:i:2	XM:i:2	XO:i:0	XP:i:1	XT:A:U
M_SOLEXA-GA02_00040_PEdi_MM_3:4:48:12365:9329#AGGTTTA,TGCGTCC	0	Y	28678922	0	73M	*	0	0	TTTTTGCAGCAGCAAGATTAAGAAAATTGTGCATTCAATTGTATCATCCTTTGCATTTGGGTATGTGAGACAC	#####]]]]]]]]]]]]]]]]]]]]]]]]]]]]]]]]]]]]]]]]]]]]]]]]]]]]]]]]]]]]]]]]#]#]	X0:i:4	X1:i:1	MD:Z:59A13	RG:Z:L8212	XG:i:0	NM:i:1	XM:i:1	XO:i:0	XP:i:7	XT:A:R
M_SOLEXA-GA03_00029_PEdi_MM_JK_SC_IN_QF_SR:3:30:12048:6005#AAGGACA,CCTAGGT	16	Y	28678931	37	91M	*	0	0	CAGCAAGATTAAGAAAATTGTGCATTCAATTGTATCATCCTTTGCATTTGGGTATGTGAGACACAGAAAACACTATATATTAAATATATCT	]]]]]]]]]]]]]]]]]]]]]]]]]]]]]]]]]]]]]]]]]]]]]]]]]]]]]]]]]]]]]]]]]]]]]]]]]]]]]]]]]]]]]]]#]]]	X0:i:1	X1:i:0	MD:Z:50A40	RG:Z:L8251	XG:i:0	NM:i:1	XM:i:1	XO:i:0	XP:i:2	XT:A:U
M_SOLEXA-GA02_00040_PEdi_MM_3:4:60:10464:3801#ACGGAGG,AATACCT	0	Y	28712199	37	84M	*	0	0	AAACAAACAAACAAACGAAATCACTGACTTTAGGAAAGAAGGTGGGCATAGAAACACTAAGGGTACCTAATACAGGAAAGGAAA	INRNOPVVWUZT]]]]]]]]]]]]]]]]]]]]]]]]]]]]]]]]]]]]]]]]]]]]]]]]]]]]]]]]]]]]\[RVXW[PQ###	X0:i:1	X1:i:0	MD:Z:16A67	RG:Z:L8245	XG:i:0	NM:i:1	XM:i:1	XO:i:0	XP:i:2	XT:A:U
M_SOLEXA-GA03_00029_PEdi_MM_JK_SC_IN_QF_SR:4:71:15762:6171#AAGGACA,CCTAGGT	16	Y	28718158	37	72M	*	0	0	TGAATGTCAAACCAGCAATGTTCACCTCCCTAAACTATCACTCACTATAAAGAGATTTCGTAACACTTTCTG	#]]]#]]]]]]]]]]]]]]]]]]]]]]]]]]]]]]]]]]]]]]]]]]]]]]]]]]]]]]]]]]]]]]]]]]]	X0:i:1	X1:i:0	MD:Z:58T13	RG:Z:L8251	XG:i:0	NM:i:1	XM:i:1	XO:i:0	XP:i:2	XT:A:U
M_SOLEXA-GA03_00029_PEdi_MM_JK_SC_IN_QF_SR:1:116:11882:17564#ACGATTC,TGGAATA	16	Y	28741128	37	73M1D25M	*	0	0	TGTCCTTCAGTTCTTCTTACCCATTCACTTGCTTGCTTTATTGCCTCAAAAGCCCAGGGAATATTCCTAGATTAAAAAAATAAATATTTCAGATTTCA	#]#]]]]]]]]]]]]]]]]]]]]]]]]]]]]]]]]]]]]]]]]]]]]]]]]]]]]]]]]]]]]]]]]]]]]]]]]]]]]]]]]]]]]]]]]]]]]]]#	X0:i:1	X1:i:0	MD:Z:34T9T21T6^A12G12	RG:Z:L8243	XG:i:1	NM:i:5	XM:i:4	XO:i:1	XP:i:2	XT:A:U
M_SOLEXA-GA03_00029_PEdi_MM_JK_SC_IN_QF_SR:2:92:4151:9361#ACTACTG,TTCGCAA	0	Y	28773114	37	91M	*	0	0	TGTTGGACACATTGATGATGTCACGAGTCCGCAGGTGCTGCTCTTCCACTTTGCCGGCCAAGTAAATGGAAGACGTGGTAATCAGGTAAGG	#]##]]]]]]]]]]]]]]]]]]]]]]]]]]]]]]]]]]]]]]]]]]]]]]]]]]]]]]]]]]]]]]]]]]]]]]]]]]]]]]]]]]]##]]	X0:i:1	X1:i:0	MD:Z:74A16	RG:Z:L8247	XG:i:0	NM:i:1	XM:i:1	XO:i:0	XP:i:2	XT:A:U
M_SOLEXA-GA03_00029_PEdi_MM_JK_SC_IN_QF_SR:1:25:14709:17319#GTGAAAA,CAATATG	16	Y	28773139	37	106M	*	0	0	AGTCCGCAGGTGCTGCTCTTCCACTTTGCCGGCCAAGTAAATGGAAGACGTGGTAATCAGGTAAGGGTCACAGGCGTCCAGTCAGGTCTCGCAGAAGAATTTATGG	]]#]]]]]]]]]]]]]]]]]]]]]]]]]]]]]]]]]]]]]]]]]]]]]]]]]]]]]]]]]]]]]]]]]]]]]]]]]]]]]]]]]]]]]]]]]]]]]]]]]]]#]]]	X0:i:1	X1:i:0	MD:Z:49A56	RG:Z:L8220	XG:i:0	NM:i:1	XM:i:1	XO:i:0	XP:i:8	XT:A:U
M_SOLEXA-GA02_00040_PEdi_MM_3:4:31:19179:17515#GGCACAA,TTGAAGT	0	Y	28773171	37	69M	*	0	0	CCAAGTAAATGGAAGACGTGGTAATCAGGTAAGGGTCACAGGCGTCCAGTCAGGTCTCGCAGAAGAATT	WZ[]XY]]]]XZ]]]]]][]]\]]]]]\]S]]]]]]]]]]]]]]]]]]][]]]]]]]]]]]]]]]##]]	X0:i:1	X1:i:0	MD:Z:17A51	RG:Z:L8206	XG:i:0	NM:i:1	XM:i:1	XO:i:0	XP:i:1	XT:A:U
M_SOLEXA-GA04_00026_PEdi_MM_4:5:81:8895:1966#AGACTAG,ACTGGAC	16	Y	28773172	37	113M	*	0	0	CAAGTAAATGGAAGACGTGGTAATCAGGTAAGGGTCACAGGCGTCCAGTCAGGTCTCGCAGAAGAATTTATGGTAAATGGTGCAAGCAGTGGCAATGGGAATGGACTGCACCC	=>>@#B@B???@A>?=B@A?:AB?>?BA=B??=>:<A=?>>\]]]]]\\]][]]\][]]]]]]]]]]]]]]]>??@?>;>=<??=;>><A><@>AA=?=AAB;<@=@:<#:<:	X0:i:1	X1:i:0	MD:Z:16A96	RG:Z:L8249	XG:i:0	NM:i:1	XM:i:1	XO:i:0	XP:i:1	XT:A:U
