# Supplementary material for: The Divergence of Neandertal and Modern Human Y Chromosomes
Source: Am J Hum Genet. 2016 Apr 7;98(4):728–34. doi: 10.1016/j.ajhg.2016.02.023 (PMC4833433; doi:10.1016/j.ajhg.2016.02.023)
Supplement: Data S7. Neanderthal pileup lines for positions indicated in Table S3 [file mmc8.zip › ajhg2064mmc8_V1.txt]

Y	2710154	G	1	.	<
Y	2712091	T	6	aAaAAA	]]]MB@
Y	2722524	A	1	G	C
Y	2751547	C	1	T	]
Y	2844774	T	1	C	<
Y	2847322	T	9	..,..,.,,	]]]]]]]]]
Y	4967724	A	1	C	]
Y	5092904	T	1	c	\
Y	5206217	T	2	,$,	D[
Y	5605569	C	1	g	]
Y	6024539	t	1	C	W
Y	6736327	T	10	....,..,,.	]]]]]]]]]]
Y	6932032	G	5	CCCcC	]]]]]
Y	7171995	C	2	TT	22
Y	7556582	G	4	,,,.	]]]]
Y	7557358	c	2	,.	;U
Y	7590048	T	1	c	V
Y	9004284	A	1	g	<
Y	9005137	T	1	.	]
Y	9149780	C	1	t	>
Y	9150283	A	6	GGggGG	]]]]]=
Y	9386241	A	10	,,,.,,..,.	]]]]]]]]]]
Y	9386252	A	7	,,.,.,.	]]]]]]]
Y	9386255	T	7	,,.,.,.	]]]]]]]
Y	9745262	A	2	,.	]]
Y	9868226	G	1	a	]
Y	9905318	C	6	,,,,,,	]]]]]]
Y	9967962	G	1	a	O
Y	9967978	C	1	t	U
Y	9967979	C	1	g	N
Y	10010219	T	1	c	P
Y	10010289	a	1	G	Z
Y	10028978	A	2	gG	@]
Y	10029514	C	1	T	9
Y	10033862	A	1	g	]
Y	10033962	T	1	a	8
Y	13241531	C	2	Tt	]]
Y	13309457	G	1	a	>
Y	13310748	G	1	T	]
Y	13311618	C	1	T	A
Y	13312219	C	1	T	]
Y	13458931	c	1	T	]
Y	13458964	t	1	A	?
Y	13459171	c	1	G	S
Y	13462413	G	2	cC	Y]
Y	13463231	A	1	g	N
Y	13463576	G	4	AaA.	X]VB
Y	13471207	A	3	.Cc	]B=
Y	13471210	G	3	AAa	]B=
Y	13471218	A	1	G	]
Y	13471293	G	2	AA	TU
Y	13471298	A	2	GG	WX
Y	13471316	T	1	C	W
Y	13471681	G	1	A	]
Y	13477177	c	1	A	4
Y	13477874	A	1	C	\
Y	13477934	T	1	C	A
Y	13488666	C	1	T	?
Y	13489906	a	1	c	\
Y	13500598	A	1	G	]
Y	13505504	T	1	C	:
Y	13505548	T	1	C	Q
Y	13505584	A	1	C	>
Y	14043535	C	9	AaAaaaAAA	]]]]]]]]]
Y	14089063	C	4	aAAA	]]]]
Y	14089676	C	5	TtttT	Q]]]]
Y	14090030	G	2	.,	]]
Y	14092805	G	1	.	V
Y	14093433	C	1	T	=
Y	14107836	A	4	gggg	]]]]
Y	14374858	A	9	gGGGGgGGG	9]]]]]]][
Y	14475388	c	1	.	]
Y	14496103	C	1	t	]
Y	14518222	c	1	.	\
Y	14832610	A	3	ggg	]]G
Y	14832620	G	3	ttt	Z]]
Y	14838553	G	4	aaAa	Q]]]
Y	14885703	A	1	g	@
Y	14923532	T	2	cc	]]
Y	15024530	C	1	,	]
Y	15027529	T	2	Gg	]E
Y	15028570	T	6	ccCccc	]]]]]9
Y	15363020	T	1	C	]
Y	15399005	G	3	tTT	G<<
Y	15467231	G	4	Aaaa	]]]]
Y	15816262	C	3	AAa	]]\
Y	15983590	C	4	,,.,	]]]]
Y	16020224	C	1	g	]
Y	16751531	A	1	G	]
Y	16831288	G	1	A	]
Y	16834895	C	1	G	]
Y	16953007	A	7	gGggggg	]]]]]]]
Y	16953186	G	2	aA	]]
Y	17659187	T	1	c	]
Y	17663496	A	1	g	]
Y	17900689	t	1	c	Y
Y	19296555	A	1	,	]
Y	21646196	A	2	GG	]M
Y	21749329	A	6	Gggggg	G\]]]V
Y	21751934	g	1	A	]
Y	21764005	C	1	a	:
Y	21818662	g	1	A	]
Y	21867787	A	1	G	]
Y	21868167	C	9	TTTTTTTTT	]E]]]]]]]
Y	21869315	C	6	..,...	:]]W\U
Y	21872155	A	1	G	G
Y	21883138	G	11	...,...,,,^F,	]]]]]]]]OOE
Y	21894527	T	6	cccCCC	]]Q]]]
Y	21894767	C	1	t	D
Y	21905071	C	6	TTttTt	]Z]]99
Y	21906355	A	1	T	]
Y	22646728	g	1	A	]
Y	22918532	C	1	t	@
Y	22923095	T	1	c	]
Y	23005081	T	5	GgGGG	]8]]]
Y	23545399	G	4	...,	]]]]
Y	23557806	A	5	CCCcC	]]]88
Y	23558242	C	1	t	<
Y	23558247	T	1	g	9
Y	23558260	A	1	,	\
Y	23558280	T	1	c	Y
Y	23558282	A	1	g	S
Y	23558382	A	1	g	Z
Y	23563280	G	1	t	N
Y	23563293	T	1	c	\
Y	23563298	A	1	c	\
Y	23563314	A	1	g	]
Y	23563340	g	1	a	]
Y	23563357	G	1	a	]
Y	23563407	T	6	,$CCccC	>]]]<]
Y	23583512	c	1	T	]
Y	23630369	T	1	C	P
Y	23631629	A	6	CCCcCc	]]]]]]
Y	24783150	c	1	.	5
Y	24783162	g	1	.	F
Y	27643931	A	1	G	M
Y	28475374	C	1	a	]
Y	28654384	T	4	AAAa	]]]]
Y	28654418	G	1	,	]
Y	28661198	A	2	gg	]Q
Y	28661343	c	2	AA	]B
Y	28678981	A	1	g	]
Y	28712215	a	1	G	4
Y	28718216	T	1	c	]
Y	28741214	G	1	a	F
Y	28773188	A	4	GgGg	]]]B
